# Supplementary material for: Understanding the mechanisms behind the sexualized-body inversion hypothesis: The role of asymmetry and attention biases
Source: PLoS One. 2018 Apr 5;13(4):e0193944. doi: 10.1371/journal.pone.0193944 (PMC5886406; doi:10.1371/journal.pone.0193944)
Supplement: S2 File — (TXT) [file pone.0193944.s002.txt]

sub	pic	Accuracy	orient	o_p	U1_D2	Group	Target
1	1	1	1	1	1	1	1
1	2	1	1	1	1	1	1
1	3	1	1	1	1	1	1
1	4	0	1	1	1	1	1
1	5	1	1	1	1	1	1
1	6	1	1	1	1	1	1
1	7	1	1	1	1	1	1
1	8	1	1	1	1	1	1
1	9	1	1	1	1	1	1
1	10	1	1	1	1	1	1
1	11	1	1	1	1	1	1
1	12	1	1	1	1	1	1
1	13	1	2	1	1	1	1
1	14	1	2	1	1	1	1
1	15	1	2	1	1	1	1
1	16	1	2	1	1	1	1
1	17	1	2	1	1	1	1
1	18	1	2	1	1	1	1
1	19	1	2	1	1	1	1
1	20	1	2	1	1	1	1
1	21	1	2	1	1	1	1
1	22	1	2	1	1	1	1
1	23	0	2	1	1	1	1
1	24	1	2	1	1	1	1
1	25	1	1	4	1	1	2
1	26	1	1	4	1	1	2
1	27	1	1	4	1	1	2
1	28	1	1	4	1	1	2
1	29	0	1	4	1	1	2
1	30	1	1	4	1	1	2
1	31	0	1	4	1	1	2
1	32	1	1	4	1	1	2
1	33	1	1	4	1	1	2
1	34	1	1	4	1	1	2
1	35	1	1	4	1	1	2
1	36	1	1	4	1	1	2
1	37	1	2	4	1	1	2
1	38	1	2	4	1	1	2
1	39	0	2	4	1	1	2
1	40	1	2	4	1	1	2
1	41	0	2	4	1	1	2
1	42	1	2	4	1	1	2
1	43	0	2	4	1	1	2
1	44	1	2	4	1	1	2
1	45	1	2	4	1	1	2
1	46	1	2	4	1	1	2
1	47	1	2	4	1	1	2
1	48	1	2	4	1	1	2
2	1	1	1	1	1	1	1
2	2	1	1	1	1	1	1
2	3	1	1	1	1	1	1
2	4	1	1	1	1	1	1
2	5	1	1	1	1	1	1
2	6	1	1	1	1	1	1
2	7	1	1	1	1	1	1
2	8	1	1	1	1	1	1
2	9	1	1	1	1	1	1
2	10	1	1	1	1	1	1
2	11	1	1	1	1	1	1
2	12	1	1	1	1	1	1
2	13	1	2	1	1	1	1
2	14	1	2	1	1	1	1
2	15	1	2	1	1	1	1
2	16	1	2	1	1	1	1
2	17	1	2	1	1	1	1
2	18	1	2	1	1	1	1
2	19	1	2	1	1	1	1
2	20	1	2	1	1	1	1
2	21	0	2	1	1	1	1
2	22	1	2	1	1	1	1
2	23	1	2	1	1	1	1
2	24	1	2	1	1	1	1
2	25	1	1	4	1	1	2
2	26	1	1	4	1	1	2
2	27	1	1	4	1	1	2
2	28	1	1	4	1	1	2
2	29	1	1	4	1	1	2
2	30	1	1	4	1	1	2
2	31	1	1	4	1	1	2
2	32	1	1	4	1	1	2
2	33	1	1	4	1	1	2
2	34	1	1	4	1	1	2
2	35	1	1	4	1	1	2
2	36	1	1	4	1	1	2
2	37	1	2	4	1	1	2
2	38	1	2	4	1	1	2
2	39	1	2	4	1	1	2
2	40	1	2	4	1	1	2
2	41	1	2	4	1	1	2
2	42	1	2	4	1	1	2
2	43	1	2	4	1	1	2
2	44	1	2	4	1	1	2
2	45	1	2	4	1	1	2
2	46	1	2	4	1	1	2
2	47	1	2	4	1	1	2
2	48	1	2	4	1	1	2
4	1	0	1	1	1	1	1
4	2	1	1	1	1	1	1
4	3	1	1	1	1	1	1
4	4	1	1	1	1	1	1
4	5	1	1	1	1	1	1
4	6	1	1	1	1	1	1
4	7	1	1	1	1	1	1
4	8	1	1	1	1	1	1
4	9	0	1	1	1	1	1
4	10	1	1	1	1	1	1
4	11	1	1	1	1	1	1
4	12	1	1	1	1	1	1
4	13	1	2	1	1	1	1
4	14	1	2	1	1	1	1
4	15	1	2	1	1	1	1
4	16	1	2	1	1	1	1
4	17	1	2	1	1	1	1
4	18	0	2	1	1	1	1
4	19	1	2	1	1	1	1
4	20	1	2	1	1	1	1
4	21	0	2	1	1	1	1
4	22	1	2	1	1	1	1
4	23	1	2	1	1	1	1
4	24	1	2	1	1	1	1
4	25	1	1	4	1	1	2
4	26	1	1	4	1	1	2
4	27	1	1	4	1	1	2
4	28	1	1	4	1	1	2
4	29	1	1	4	1	1	2
4	30	1	1	4	1	1	2
4	31	1	1	4	1	1	2
4	32	1	1	4	1	1	2
4	33	1	1	4	1	1	2
4	34	0	1	4	1	1	2
4	35	1	1	4	1	1	2
4	36	1	1	4	1	1	2
4	37	1	2	4	1	1	2
4	38	1	2	4	1	1	2
4	39	1	2	4	1	1	2
4	40	1	2	4	1	1	2
4	41	1	2	4	1	1	2
4	42	1	2	4	1	1	2
4	43	1	2	4	1	1	2
4	44	1	2	4	1	1	2
4	45	1	2	4	1	1	2
4	46	1	2	4	1	1	2
4	47	1	2	4	1	1	2
4	48	1	2	4	1	1	2
16	1	1	1	1	1	1	1
16	2	1	1	1	1	1	1
16	3	1	1	1	1	1	1
16	4	1	1	1	1	1	1
16	5	1	1	1	1	1	1
16	6	1	1	1	1	1	1
16	7	1	1	1	1	1	1
16	8	1	1	1	1	1	1
16	9	1	1	1	1	1	1
16	10	1	1	1	1	1	1
16	11	1	1	1	1	1	1
16	12	1	1	1	1	1	1
16	13	1	2	1	1	1	1
16	14	1	2	1	1	1	1
16	15	1	2	1	1	1	1
16	16	1	2	1	1	1	1
16	17	1	2	1	1	1	1
16	18	1	2	1	1	1	1
16	19	1	2	1	1	1	1
16	20	1	2	1	1	1	1
16	21	1	2	1	1	1	1
16	22	0	2	1	1	1	1
16	23	1	2	1	1	1	1
16	24	1	2	1	1	1	1
16	25	1	1	4	1	1	2
16	26	1	1	4	1	1	2
16	27	1	1	4	1	1	2
16	28	1	1	4	1	1	2
16	29	1	1	4	1	1	2
16	30	0	1	4	1	1	2
16	31	1	1	4	1	1	2
16	32	1	1	4	1	1	2
16	33	1	1	4	1	1	2
16	34	1	1	4	1	1	2
16	35	1	1	4	1	1	2
16	36	1	1	4	1	1	2
16	37	1	2	4	1	1	2
16	38	1	2	4	1	1	2
16	39	0	2	4	1	1	2
16	40	1	2	4	1	1	2
16	41	0	2	4	1	1	2
16	42	1	2	4	1	1	2
16	43	1	2	4	1	1	2
16	44	1	2	4	1	1	2
16	45	1	2	4	1	1	2
16	46	1	2	4	1	1	2
16	47	1	2	4	1	1	2
16	48	1	2	4	1	1	2
18	1	1	1	1	1	1	1
18	2	1	1	1	1	1	1
18	3	1	1	1	1	1	1
18	4	1	1	1	1	1	1
18	5	1	1	1	1	1	1
18	6	1	1	1	1	1	1
18	7	1	1	1	1	1	1
18	8	1	1	1	1	1	1
18	9	1	1	1	1	1	1
18	10	1	1	1	1	1	1
18	11	1	1	1	1	1	1
18	12	0	1	1	1	1	1
18	13	1	2	1	1	1	1
18	14	1	2	1	1	1	1
18	15	1	2	1	1	1	1
18	16	1	2	1	1	1	1
18	17	1	2	1	1	1	1
18	18	1	2	1	1	1	1
18	19	1	2	1	1	1	1
18	20	1	2	1	1	1	1
18	21	1	2	1	1	1	1
18	22	1	2	1	1	1	1
18	23	1	2	1	1	1	1
18	24	1	2	1	1	1	1
18	25	1	1	4	1	1	2
18	26	1	1	4	1	1	2
18	27	1	1	4	1	1	2
18	28	1	1	4	1	1	2
18	29	1	1	4	1	1	2
18	30	0	1	4	1	1	2
18	31	1	1	4	1	1	2
18	32	1	1	4	1	1	2
18	33	1	1	4	1	1	2
18	34	1	1	4	1	1	2
18	35	1	1	4	1	1	2
18	36	1	1	4	1	1	2
18	37	1	2	4	1	1	2
18	38	1	2	4	1	1	2
18	39	1	2	4	1	1	2
18	40	1	2	4	1	1	2
18	41	1	2	4	1	1	2
18	42	1	2	4	1	1	2
18	43	1	2	4	1	1	2
18	44	1	2	4	1	1	2
18	45	1	2	4	1	1	2
18	46	1	2	4	1	1	2
18	47	1	2	4	1	1	2
18	48	1	2	4	1	1	2
19	1	1	1	1	1	1	1
19	2	1	1	1	1	1	1
19	3	1	1	1	1	1	1
19	4	1	1	1	1	1	1
19	5	1	1	1	1	1	1
19	6	1	1	1	1	1	1
19	7	1	1	1	1	1	1
19	8	1	1	1	1	1	1
19	9	1	1	1	1	1	1
19	10	1	1	1	1	1	1
19	11	1	1	1	1	1	1
19	12	1	1	1	1	1	1
19	13	1	2	1	1	1	1
19	14	1	2	1	1	1	1
19	15	1	2	1	1	1	1
19	16	1	2	1	1	1	1
19	17	1	2	1	1	1	1
19	18	1	2	1	1	1	1
19	19	1	2	1	1	1	1
19	20	1	2	1	1	1	1
19	21	1	2	1	1	1	1
19	22	1	2	1	1	1	1
19	23	1	2	1	1	1	1
19	24	1	2	1	1	1	1
19	25	1	1	4	1	1	2
19	26	1	1	4	1	1	2
19	27	1	1	4	1	1	2
19	28	1	1	4	1	1	2
19	29	1	1	4	1	1	2
19	30	1	1	4	1	1	2
19	31	1	1	4	1	1	2
19	32	1	1	4	1	1	2
19	33	1	1	4	1	1	2
19	34	1	1	4	1	1	2
19	35	1	1	4	1	1	2
19	36	1	1	4	1	1	2
19	37	1	2	4	1	1	2
19	38	1	2	4	1	1	2
19	39	1	2	4	1	1	2
19	40	1	2	4	1	1	2
19	41	1	2	4	1	1	2
19	42	1	2	4	1	1	2
19	43	1	2	4	1	1	2
19	44	1	2	4	1	1	2
19	45	1	2	4	1	1	2
19	46	1	2	4	1	1	2
19	47	1	2	4	1	1	2
19	48	1	2	4	1	1	2
20	1	1	1	1	1	1	1
20	2	1	1	1	1	1	1
20	3	1	1	1	1	1	1
20	4	1	1	1	1	1	1
20	5	1	1	1	1	1	1
20	6	1	1	1	1	1	1
20	7	1	1	1	1	1	1
20	8	1	1	1	1	1	1
20	9	1	1	1	1	1	1
20	10	1	1	1	1	1	1
20	11	1	1	1	1	1	1
20	12	1	1	1	1	1	1
20	13	1	2	1	1	1	1
20	14	1	2	1	1	1	1
20	15	0	2	1	1	1	1
20	16	1	2	1	1	1	1
20	17	1	2	1	1	1	1
20	18	1	2	1	1	1	1
20	19	1	2	1	1	1	1
20	20	1	2	1	1	1	1
20	21	1	2	1	1	1	1
20	22	1	2	1	1	1	1
20	23	1	2	1	1	1	1
20	24	1	2	1	1	1	1
20	25	1	1	4	1	1	2
20	26	1	1	4	1	1	2
20	27	1	1	4	1	1	2
20	28	1	1	4	1	1	2
20	29	1	1	4	1	1	2
20	30	0	1	4	1	1	2
20	31	1	1	4	1	1	2
20	32	1	1	4	1	1	2
20	33	1	1	4	1	1	2
20	34	0	1	4	1	1	2
20	35	1	1	4	1	1	2
20	36	1	1	4	1	1	2
20	37	1	2	4	1	1	2
20	38	1	2	4	1	1	2
20	39	1	2	4	1	1	2
20	40	1	2	4	1	1	2
20	41	1	2	4	1	1	2
20	42	1	2	4	1	1	2
20	43	1	2	4	1	1	2
20	44	1	2	4	1	1	2
20	45	1	2	4	1	1	2
20	46	1	2	4	1	1	2
20	47	1	2	4	1	1	2
20	48	1	2	4	1	1	2
28	1	1	1	1	1	1	1
28	2	1	1	1	1	1	1
28	3	1	1	1	1	1	1
28	4	1	1	1	1	1	1
28	5	0	1	1	1	1	1
28	6	1	1	1	1	1	1
28	7	1	1	1	1	1	1
28	8	1	1	1	1	1	1
28	9	1	1	1	1	1	1
28	10	1	1	1	1	1	1
28	11	1	1	1	1	1	1
28	12	1	1	1	1	1	1
28	13	1	2	1	1	1	1
28	14	1	2	1	1	1	1
28	15	1	2	1	1	1	1
28	16	1	2	1	1	1	1
28	17	1	2	1	1	1	1
28	18	1	2	1	1	1	1
28	19	1	2	1	1	1	1
28	20	1	2	1	1	1	1
28	21	1	2	1	1	1	1
28	22	1	2	1	1	1	1
28	23	1	2	1	1	1	1
28	24	1	2	1	1	1	1
28	25	1	1	4	1	1	2
28	26	1	1	4	1	1	2
28	27	0	1	4	1	1	2
28	28	1	1	4	1	1	2
28	29	1	1	4	1	1	2
28	30	1	1	4	1	1	2
28	31	1	1	4	1	1	2
28	32	1	1	4	1	1	2
28	33	0	1	4	1	1	2
28	34	1	1	4	1	1	2
28	35	1	1	4	1	1	2
28	36	1	1	4	1	1	2
28	37	1	2	4	1	1	2
28	38	0	2	4	1	1	2
28	39	1	2	4	1	1	2
28	40	1	2	4	1	1	2
28	41	1	2	4	1	1	2
28	42	0	2	4	1	1	2
28	43	1	2	4	1	1	2
28	44	1	2	4	1	1	2
28	45	1	2	4	1	1	2
28	46	1	2	4	1	1	2
28	47	0	2	4	1	1	2
28	48	1	2	4	1	1	2
29	1	1	1	1	1	1	1
29	2	1	1	1	1	1	1
29	3	1	1	1	1	1	1
29	4	1	1	1	1	1	1
29	5	1	1	1	1	1	1
29	6	1	1	1	1	1	1
29	7	1	1	1	1	1	1
29	8	1	1	1	1	1	1
29	9	1	1	1	1	1	1
29	10	1	1	1	1	1	1
29	11	1	1	1	1	1	1
29	12	1	1	1	1	1	1
29	13	1	2	1	1	1	1
29	14	1	2	1	1	1	1
29	15	1	2	1	1	1	1
29	16	1	2	1	1	1	1
29	17	1	2	1	1	1	1
29	18	1	2	1	1	1	1
29	19	1	2	1	1	1	1
29	20	1	2	1	1	1	1
29	21	1	2	1	1	1	1
29	22	1	2	1	1	1	1
29	23	1	2	1	1	1	1
29	24	1	2	1	1	1	1
29	25	1	1	4	1	1	2
29	26	1	1	4	1	1	2
29	27	1	1	4	1	1	2
29	28	1	1	4	1	1	2
29	29	1	1	4	1	1	2
29	30	1	1	4	1	1	2
29	31	1	1	4	1	1	2
29	32	1	1	4	1	1	2
29	33	1	1	4	1	1	2
29	34	1	1	4	1	1	2
29	35	1	1	4	1	1	2
29	36	1	1	4	1	1	2
29	37	1	2	4	1	1	2
29	38	1	2	4	1	1	2
29	39	1	2	4	1	1	2
29	40	1	2	4	1	1	2
29	41	1	2	4	1	1	2
29	42	1	2	4	1	1	2
29	43	1	2	4	1	1	2
29	44	1	2	4	1	1	2
29	45	1	2	4	1	1	2
29	46	1	2	4	1	1	2
29	47	1	2	4	1	1	2
29	48	1	2	4	1	1	2
30	1	1	1	1	1	1	1
30	2	1	1	1	1	1	1
30	3	1	1	1	1	1	1
30	4	1	1	1	1	1	1
30	5	1	1	1	1	1	1
30	6	1	1	1	1	1	1
30	7	1	1	1	1	1	1
30	8	1	1	1	1	1	1
30	9	1	1	1	1	1	1
30	10	1	1	1	1	1	1
30	11	1	1	1	1	1	1
30	12	1	1	1	1	1	1
30	13	1	2	1	1	1	1
30	14	1	2	1	1	1	1
30	15	1	2	1	1	1	1
30	16	1	2	1	1	1	1
30	17	1	2	1	1	1	1
30	18	1	2	1	1	1	1
30	19	1	2	1	1	1	1
30	20	1	2	1	1	1	1
30	21	1	2	1	1	1	1
30	22	1	2	1	1	1	1
30	23	1	2	1	1	1	1
30	24	1	2	1	1	1	1
30	25	0	1	4	1	1	2
30	26	1	1	4	1	1	2
30	27	1	1	4	1	1	2
30	28	1	1	4	1	1	2
30	29	1	1	4	1	1	2
30	30	1	1	4	1	1	2
30	31	1	1	4	1	1	2
30	32	1	1	4	1	1	2
30	33	1	1	4	1	1	2
30	34	0	1	4	1	1	2
30	35	1	1	4	1	1	2
30	36	1	1	4	1	1	2
30	37	0	2	4	1	1	2
30	38	0	2	4	1	1	2
30	39	0	2	4	1	1	2
30	40	1	2	4	1	1	2
30	41	1	2	4	1	1	2
30	42	1	2	4	1	1	2
30	43	0	2	4	1	1	2
30	44	1	2	4	1	1	2
30	45	1	2	4	1	1	2
30	46	1	2	4	1	1	2
30	47	1	2	4	1	1	2
30	48	1	2	4	1	1	2
32	1	1	1	1	1	1	1
32	2	1	1	1	1	1	1
32	3	1	1	1	1	1	1
32	4	1	1	1	1	1	1
32	5	1	1	1	1	1	1
32	6	1	1	1	1	1	1
32	7	1	1	1	1	1	1
32	8	1	1	1	1	1	1
32	9	1	1	1	1	1	1
32	10	1	1	1	1	1	1
32	11	1	1	1	1	1	1
32	12	1	1	1	1	1	1
32	13	1	2	1	1	1	1
32	14	1	2	1	1	1	1
32	15	1	2	1	1	1	1
32	16	1	2	1	1	1	1
32	17	1	2	1	1	1	1
32	18	1	2	1	1	1	1
32	19	1	2	1	1	1	1
32	20	0	2	1	1	1	1
32	21	0	2	1	1	1	1
32	22	1	2	1	1	1	1
32	23	1	2	1	1	1	1
32	24	1	2	1	1	1	1
32	25	1	1	4	1	1	2
32	26	1	1	4	1	1	2
32	27	1	1	4	1	1	2
32	28	1	1	4	1	1	2
32	29	1	1	4	1	1	2
32	30	1	1	4	1	1	2
32	31	1	1	4	1	1	2
32	32	1	1	4	1	1	2
32	33	1	1	4	1	1	2
32	34	1	1	4	1	1	2
32	35	1	1	4	1	1	2
32	36	1	1	4	1	1	2
32	37	0	2	4	1	1	2
32	38	1	2	4	1	1	2
32	39	1	2	4	1	1	2
32	40	1	2	4	1	1	2
32	41	1	2	4	1	1	2
32	42	1	2	4	1	1	2
32	43	1	2	4	1	1	2
32	44	1	2	4	1	1	2
32	45	1	2	4	1	1	2
32	46	1	2	4	1	1	2
32	47	1	2	4	1	1	2
32	48	1	2	4	1	1	2
33	1	1	1	1	1	1	1
33	2	1	1	1	1	1	1
33	3	1	1	1	1	1	1
33	4	1	1	1	1	1	1
33	5	1	1	1	1	1	1
33	6	1	1	1	1	1	1
33	7	1	1	1	1	1	1
33	8	1	1	1	1	1	1
33	9	1	1	1	1	1	1
33	10	1	1	1	1	1	1
33	11	1	1	1	1	1	1
33	12	1	1	1	1	1	1
33	13	1	2	1	1	1	1
33	14	1	2	1	1	1	1
33	15	1	2	1	1	1	1
33	16	1	2	1	1	1	1
33	17	1	2	1	1	1	1
33	18	1	2	1	1	1	1
33	19	1	2	1	1	1	1
33	20	1	2	1	1	1	1
33	21	0	2	1	1	1	1
33	22	1	2	1	1	1	1
33	23	1	2	1	1	1	1
33	24	0	2	1	1	1	1
33	25	1	1	4	1	1	2
33	26	1	1	4	1	1	2
33	27	1	1	4	1	1	2
33	28	0	1	4	1	1	2
33	29	1	1	4	1	1	2
33	30	1	1	4	1	1	2
33	31	1	1	4	1	1	2
33	32	1	1	4	1	1	2
33	33	1	1	4	1	1	2
33	34	1	1	4	1	1	2
33	35	1	1	4	1	1	2
33	36	1	1	4	1	1	2
33	37	1	2	4	1	1	2
33	38	1	2	4	1	1	2
33	39	1	2	4	1	1	2
33	40	1	2	4	1	1	2
33	41	1	2	4	1	1	2
33	42	1	2	4	1	1	2
33	43	0	2	4	1	1	2
33	44	0	2	4	1	1	2
33	45	1	2	4	1	1	2
33	46	1	2	4	1	1	2
33	47	1	2	4	1	1	2
33	48	1	2	4	1	1	2
35	1	1	1	1	1	1	1
35	2	1	1	1	1	1	1
35	3	1	1	1	1	1	1
35	4	1	1	1	1	1	1
35	5	1	1	1	1	1	1
35	6	1	1	1	1	1	1
35	7	1	1	1	1	1	1
35	8	1	1	1	1	1	1
35	9	1	1	1	1	1	1
35	10	1	1	1	1	1	1
35	11	1	1	1	1	1	1
35	12	1	1	1	1	1	1
35	13	1	2	1	1	1	1
35	14	1	2	1	1	1	1
35	15	1	2	1	1	1	1
35	16	1	2	1	1	1	1
35	17	1	2	1	1	1	1
35	18	1	2	1	1	1	1
35	19	1	2	1	1	1	1
35	20	1	2	1	1	1	1
35	21	1	2	1	1	1	1
35	22	1	2	1	1	1	1
35	23	1	2	1	1	1	1
35	24	1	2	1	1	1	1
35	25	1	1	4	1	1	2
35	26	1	1	4	1	1	2
35	27	1	1	4	1	1	2
35	28	1	1	4	1	1	2
35	29	1	1	4	1	1	2
35	30	0	1	4	1	1	2
35	31	1	1	4	1	1	2
35	32	1	1	4	1	1	2
35	33	1	1	4	1	1	2
35	34	1	1	4	1	1	2
35	35	1	1	4	1	1	2
35	36	1	1	4	1	1	2
35	37	1	2	4	1	1	2
35	38	1	2	4	1	1	2
35	39	1	2	4	1	1	2
35	40	1	2	4	1	1	2
35	41	1	2	4	1	1	2
35	42	1	2	4	1	1	2
35	43	1	2	4	1	1	2
35	44	1	2	4	1	1	2
35	45	1	2	4	1	1	2
35	46	1	2	4	1	1	2
35	47	1	2	4	1	1	2
35	48	1	2	4	1	1	2
43	1	1	1	1	1	1	1
43	2	1	1	1	1	1	1
43	3	1	1	1	1	1	1
43	4	1	1	1	1	1	1
43	5	1	1	1	1	1	1
43	6	0	1	1	1	1	1
43	7	1	1	1	1	1	1
43	8	1	1	1	1	1	1
43	9	1	1	1	1	1	1
43	10	1	1	1	1	1	1
43	11	1	1	1	1	1	1
43	12	1	1	1	1	1	1
43	13	1	2	1	1	1	1
43	14	1	2	1	1	1	1
43	15	1	2	1	1	1	1
43	16	1	2	1	1	1	1
43	17	1	2	1	1	1	1
43	18	1	2	1	1	1	1
43	19	1	2	1	1	1	1
43	20	1	2	1	1	1	1
43	21	1	2	1	1	1	1
43	22	1	2	1	1	1	1
43	23	1	2	1	1	1	1
43	24	1	2	1	1	1	1
43	25	1	1	4	1	1	2
43	26	1	1	4	1	1	2
43	27	1	1	4	1	1	2
43	28	1	1	4	1	1	2
43	29	1	1	4	1	1	2
43	30	0	1	4	1	1	2
43	31	1	1	4	1	1	2
43	32	1	1	4	1	1	2
43	33	1	1	4	1	1	2
43	34	1	1	4	1	1	2
43	35	1	1	4	1	1	2
43	36	0	1	4	1	1	2
43	37	1	2	4	1	1	2
43	38	1	2	4	1	1	2
43	39	1	2	4	1	1	2
43	40	1	2	4	1	1	2
43	41	1	2	4	1	1	2
43	42	1	2	4	1	1	2
43	43	1	2	4	1	1	2
43	44	1	2	4	1	1	2
43	45	1	2	4	1	1	2
43	46	1	2	4	1	1	2
43	47	0	2	4	1	1	2
43	48	1	2	4	1	1	2
44	1	1	1	1	1	1	1
44	2	1	1	1	1	1	1
44	3	1	1	1	1	1	1
44	4	1	1	1	1	1	1
44	5	1	1	1	1	1	1
44	6	1	1	1	1	1	1
44	7	1	1	1	1	1	1
44	8	1	1	1	1	1	1
44	9	1	1	1	1	1	1
44	10	1	1	1	1	1	1
44	11	1	1	1	1	1	1
44	12	1	1	1	1	1	1
44	13	1	2	1	1	1	1
44	14	1	2	1	1	1	1
44	15	1	2	1	1	1	1
44	16	1	2	1	1	1	1
44	17	1	2	1	1	1	1
44	18	1	2	1	1	1	1
44	19	1	2	1	1	1	1
44	20	1	2	1	1	1	1
44	21	1	2	1	1	1	1
44	22	0	2	1	1	1	1
44	23	1	2	1	1	1	1
44	24	1	2	1	1	1	1
44	25	1	1	4	1	1	2
44	26	1	1	4	1	1	2
44	27	1	1	4	1	1	2
44	28	0	1	4	1	1	2
44	29	1	1	4	1	1	2
44	30	0	1	4	1	1	2
44	31	1	1	4	1	1	2
44	32	1	1	4	1	1	2
44	33	1	1	4	1	1	2
44	34	1	1	4	1	1	2
44	35	1	1	4	1	1	2
44	36	1	1	4	1	1	2
44	37	1	2	4	1	1	2
44	38	0	2	4	1	1	2
44	39	0	2	4	1	1	2
44	40	1	2	4	1	1	2
44	41	1	2	4	1	1	2
44	42	1	2	4	1	1	2
44	43	1	2	4	1	1	2
44	44	1	2	4	1	1	2
44	45	1	2	4	1	1	2
44	46	1	2	4	1	1	2
44	47	1	2	4	1	1	2
44	48	1	2	4	1	1	2
54	1	1	1	1	1	1	1
54	2	1	1	1	1	1	1
54	3	1	1	1	1	1	1
54	4	1	1	1	1	1	1
54	5	1	1	1	1	1	1
54	6	1	1	1	1	1	1
54	7	1	1	1	1	1	1
54	8	1	1	1	1	1	1
54	9	1	1	1	1	1	1
54	10	1	1	1	1	1	1
54	11	1	1	1	1	1	1
54	12	1	1	1	1	1	1
54	13	1	2	1	1	1	1
54	14	1	2	1	1	1	1
54	15	1	2	1	1	1	1
54	16	1	2	1	1	1	1
54	17	1	2	1	1	1	1
54	18	1	2	1	1	1	1
54	19	1	2	1	1	1	1
54	20	1	2	1	1	1	1
54	21	1	2	1	1	1	1
54	22	1	2	1	1	1	1
54	23	1	2	1	1	1	1
54	24	1	2	1	1	1	1
54	25	0	1	4	1	1	2
54	26	1	1	4	1	1	2
54	27	1	1	4	1	1	2
54	28	1	1	4	1	1	2
54	29	1	1	4	1	1	2
54	30	1	1	4	1	1	2
54	31	1	1	4	1	1	2
54	32	1	1	4	1	1	2
54	33	1	1	4	1	1	2
54	34	1	1	4	1	1	2
54	35	1	1	4	1	1	2
54	36	1	1	4	1	1	2
54	37	1	2	4	1	1	2
54	38	1	2	4	1	1	2
54	39	1	2	4	1	1	2
54	40	1	2	4	1	1	2
54	41	1	2	4	1	1	2
54	42	1	2	4	1	1	2
54	43	0	2	4	1	1	2
54	44	1	2	4	1	1	2
54	45	1	2	4	1	1	2
54	46	1	2	4	1	1	2
54	47	0	2	4	1	1	2
54	48	1	2	4	1	1	2
56	1	1	1	1	1	1	1
56	2	1	1	1	1	1	1
56	3	1	1	1	1	1	1
56	4	1	1	1	1	1	1
56	5	1	1	1	1	1	1
56	6	1	1	1	1	1	1
56	7	1	1	1	1	1	1
56	8	1	1	1	1	1	1
56	9	1	1	1	1	1	1
56	10	1	1	1	1	1	1
56	11	1	1	1	1	1	1
56	12	1	1	1	1	1	1
56	13	1	2	1	1	1	1
56	14	1	2	1	1	1	1
56	15	1	2	1	1	1	1
56	16	1	2	1	1	1	1
56	17	1	2	1	1	1	1
56	18	1	2	1	1	1	1
56	19	1	2	1	1	1	1
56	20	1	2	1	1	1	1
56	21	1	2	1	1	1	1
56	22	1	2	1	1	1	1
56	23	1	2	1	1	1	1
56	24	0	2	1	1	1	1
56	25	1	1	4	1	1	2
56	26	1	1	4	1	1	2
56	27	1	1	4	1	1	2
56	28	1	1	4	1	1	2
56	29	1	1	4	1	1	2
56	30	1	1	4	1	1	2
56	31	1	1	4	1	1	2
56	32	1	1	4	1	1	2
56	33	1	1	4	1	1	2
56	34	1	1	4	1	1	2
56	35	1	1	4	1	1	2
56	36	1	1	4	1	1	2
56	37	1	2	4	1	1	2
56	38	1	2	4	1	1	2
56	39	0	2	4	1	1	2
56	40	1	2	4	1	1	2
56	41	0	2	4	1	1	2
56	42	1	2	4	1	1	2
56	43	1	2	4	1	1	2
56	44	1	2	4	1	1	2
56	45	1	2	4	1	1	2
56	46	1	2	4	1	1	2
56	47	1	2	4	1	1	2
56	48	1	2	4	1	1	2
3	1	1	2	1	1	1	1
3	2	1	2	1	1	1	1
3	3	1	2	1	1	1	1
3	4	0	2	1	1	1	1
3	5	1	2	1	1	1	1
3	6	0	2	1	1	1	1
3	7	1	2	1	1	1	1
3	8	1	2	1	1	1	1
3	9	1	2	1	1	1	1
3	10	1	2	1	1	1	1
3	11	1	2	1	1	1	1
3	12	1	2	1	1	1	1
3	13	1	1	1	1	1	1
3	14	1	1	1	1	1	1
3	15	1	1	1	1	1	1
3	16	1	1	1	1	1	1
3	17	1	1	1	1	1	1
3	18	1	1	1	1	1	1
3	19	0	1	1	1	1	1
3	20	1	1	1	1	1	1
3	21	1	1	1	1	1	1
3	22	1	1	1	1	1	1
3	23	1	1	1	1	1	1
3	24	1	1	1	1	1	1
3	25	1	2	4	1	1	2
3	26	1	2	4	1	1	2
3	27	1	2	4	1	1	2
3	28	0	2	4	1	1	2
3	29	1	2	4	1	1	2
3	30	1	2	4	1	1	2
3	31	0	2	4	1	1	2
3	32	1	2	4	1	1	2
3	33	1	2	4	1	1	2
3	34	0	2	4	1	1	2
3	35	1	2	4	1	1	2
3	36	0	2	4	1	1	2
3	37	0	1	4	1	1	2
3	38	1	1	4	1	1	2
3	39	1	1	4	1	1	2
3	40	1	1	4	1	1	2
3	41	1	1	4	1	1	2
3	42	1	1	4	1	1	2
3	43	1	1	4	1	1	2
3	44	1	1	4	1	1	2
3	45	1	1	4	1	1	2
3	46	0	1	4	1	1	2
3	47	1	1	4	1	1	2
3	48	1	1	4	1	1	2
5	1	1	2	1	1	1	1
5	2	1	2	1	1	1	1
5	3	1	2	1	1	1	1
5	4	1	2	1	1	1	1
5	5	0	2	1	1	1	1
5	6	1	2	1	1	1	1
5	7	1	2	1	1	1	1
5	8	1	2	1	1	1	1
5	9	1	2	1	1	1	1
5	10	1	2	1	1	1	1
5	11	1	2	1	1	1	1
5	12	1	2	1	1	1	1
5	13	1	1	1	1	1	1
5	14	1	1	1	1	1	1
5	15	1	1	1	1	1	1
5	16	1	1	1	1	1	1
5	17	1	1	1	1	1	1
5	18	1	1	1	1	1	1
5	19	1	1	1	1	1	1
5	20	1	1	1	1	1	1
5	21	1	1	1	1	1	1
5	22	0	1	1	1	1	1
5	23	1	1	1	1	1	1
5	24	1	1	1	1	1	1
5	25	0	2	4	1	1	2
5	26	1	2	4	1	1	2
5	27	1	2	4	1	1	2
5	28	0	2	4	1	1	2
5	29	1	2	4	1	1	2
5	30	1	2	4	1	1	2
5	31	1	2	4	1	1	2
5	32	1	2	4	1	1	2
5	33	1	2	4	1	1	2
5	34	1	2	4	1	1	2
5	35	1	2	4	1	1	2
5	36	1	2	4	1	1	2
5	37	0	1	4	1	1	2
5	38	0	1	4	1	1	2
5	39	1	1	4	1	1	2
5	40	1	1	4	1	1	2
5	41	1	1	4	1	1	2
5	42	1	1	4	1	1	2
5	43	1	1	4	1	1	2
5	44	1	1	4	1	1	2
5	45	1	1	4	1	1	2
5	46	0	1	4	1	1	2
5	47	1	1	4	1	1	2
5	48	1	1	4	1	1	2
17	1	1	2	1	1	1	1
17	2	0	2	1	1	1	1
17	3	1	2	1	1	1	1
17	4	1	2	1	1	1	1
17	5	1	2	1	1	1	1
17	6	1	2	1	1	1	1
17	7	1	2	1	1	1	1
17	8	0	2	1	1	1	1
17	9	1	2	1	1	1	1
17	10	1	2	1	1	1	1
17	11	1	2	1	1	1	1
17	12	1	2	1	1	1	1
17	13	1	1	1	1	1	1
17	14	1	1	1	1	1	1
17	15	1	1	1	1	1	1
17	16	1	1	1	1	1	1
17	17	1	1	1	1	1	1
17	18	1	1	1	1	1	1
17	19	1	1	1	1	1	1
17	20	1	1	1	1	1	1
17	21	1	1	1	1	1	1
17	22	1	1	1	1	1	1
17	23	1	1	1	1	1	1
17	24	1	1	1	1	1	1
17	25	0	2	4	1	1	2
17	26	1	2	4	1	1	2
17	27	1	2	4	1	1	2
17	28	0	2	4	1	1	2
17	29	1	2	4	1	1	2
17	30	1	2	4	1	1	2
17	31	1	2	4	1	1	2
17	32	0	2	4	1	1	2
17	33	1	2	4	1	1	2
17	34	1	2	4	1	1	2
17	35	1	2	4	1	1	2
17	36	1	2	4	1	1	2
17	37	1	1	4	1	1	2
17	38	1	1	4	1	1	2
17	39	1	1	4	1	1	2
17	40	1	1	4	1	1	2
17	41	1	1	4	1	1	2
17	42	1	1	4	1	1	2
17	43	0	1	4	1	1	2
17	44	1	1	4	1	1	2
17	45	1	1	4	1	1	2
17	46	1	1	4	1	1	2
17	47	1	1	4	1	1	2
17	48	1	1	4	1	1	2
26	1	1	2	1	1	1	1
26	2	1	2	1	1	1	1
26	3	1	2	1	1	1	1
26	4	1	2	1	1	1	1
26	5	1	2	1	1	1	1
26	6	1	2	1	1	1	1
26	7	1	2	1	1	1	1
26	8	1	2	1	1	1	1
26	9	1	2	1	1	1	1
26	10	1	2	1	1	1	1
26	11	1	2	1	1	1	1
26	12	1	2	1	1	1	1
26	13	1	1	1	1	1	1
26	14	1	1	1	1	1	1
26	15	1	1	1	1	1	1
26	16	1	1	1	1	1	1
26	17	1	1	1	1	1	1
26	18	1	1	1	1	1	1
26	19	1	1	1	1	1	1
26	20	1	1	1	1	1	1
26	21	1	1	1	1	1	1
26	22	1	1	1	1	1	1
26	23	1	1	1	1	1	1
26	24	1	1	1	1	1	1
26	25	0	2	4	1	1	2
26	26	1	2	4	1	1	2
26	27	1	2	4	1	1	2
26	28	1	2	4	1	1	2
26	29	0	2	4	1	1	2
26	30	0	2	4	1	1	2
26	31	1	2	4	1	1	2
26	32	0	2	4	1	1	2
26	33	0	2	4	1	1	2
26	34	1	2	4	1	1	2
26	35	1	2	4	1	1	2
26	36	1	2	4	1	1	2
26	37	1	1	4	1	1	2
26	38	1	1	4	1	1	2
26	39	0	1	4	1	1	2
26	40	0	1	4	1	1	2
26	41	0	1	4	1	1	2
26	42	1	1	4	1	1	2
26	43	0	1	4	1	1	2
26	44	0	1	4	1	1	2
26	45	1	1	4	1	1	2
26	46	1	1	4	1	1	2
26	47	1	1	4	1	1	2
26	48	1	1	4	1	1	2
27	1	1	2	1	1	1	1
27	2	1	2	1	1	1	1
27	3	1	2	1	1	1	1
27	4	1	2	1	1	1	1
27	5	1	2	1	1	1	1
27	6	1	2	1	1	1	1
27	7	1	2	1	1	1	1
27	8	1	2	1	1	1	1
27	9	1	2	1	1	1	1
27	10	1	2	1	1	1	1
27	11	1	2	1	1	1	1
27	12	1	2	1	1	1	1
27	13	1	1	1	1	1	1
27	14	1	1	1	1	1	1
27	15	1	1	1	1	1	1
27	16	1	1	1	1	1	1
27	17	1	1	1	1	1	1
27	18	1	1	1	1	1	1
27	19	1	1	1	1	1	1
27	20	1	1	1	1	1	1
27	21	1	1	1	1	1	1
27	22	1	1	1	1	1	1
27	23	1	1	1	1	1	1
27	24	1	1	1	1	1	1
27	25	1	2	4	1	1	2
27	26	1	2	4	1	1	2
27	27	1	2	4	1	1	2
27	28	1	2	4	1	1	2
27	29	1	2	4	1	1	2
27	30	1	2	4	1	1	2
27	31	1	2	4	1	1	2
27	32	1	2	4	1	1	2
27	33	1	2	4	1	1	2
27	34	1	2	4	1	1	2
27	35	1	2	4	1	1	2
27	36	1	2	4	1	1	2
27	37	1	1	4	1	1	2
27	38	0	1	4	1	1	2
27	39	1	1	4	1	1	2
27	40	1	1	4	1	1	2
27	41	1	1	4	1	1	2
27	42	1	1	4	1	1	2
27	43	1	1	4	1	1	2
27	44	1	1	4	1	1	2
27	45	1	1	4	1	1	2
27	46	1	1	4	1	1	2
27	47	1	1	4	1	1	2
27	48	1	1	4	1	1	2
31	1	1	2	1	1	1	1
31	2	1	2	1	1	1	1
31	3	1	2	1	1	1	1
31	4	1	2	1	1	1	1
31	5	1	2	1	1	1	1
31	6	1	2	1	1	1	1
31	7	1	2	1	1	1	1
31	8	1	2	1	1	1	1
31	9	1	2	1	1	1	1
31	10	0	2	1	1	1	1
31	11	0	2	1	1	1	1
31	12	1	2	1	1	1	1
31	13	1	1	1	1	1	1
31	14	1	1	1	1	1	1
31	15	1	1	1	1	1	1
31	16	1	1	1	1	1	1
31	17	1	1	1	1	1	1
31	18	1	1	1	1	1	1
31	19	1	1	1	1	1	1
31	20	1	1	1	1	1	1
31	21	1	1	1	1	1	1
31	22	0	1	1	1	1	1
31	23	1	1	1	1	1	1
31	24	1	1	1	1	1	1
31	25	1	2	4	1	1	2
31	26	1	2	4	1	1	2
31	27	1	2	4	1	1	2
31	28	1	2	4	1	1	2
31	29	1	2	4	1	1	2
31	30	1	2	4	1	1	2
31	31	1	2	4	1	1	2
31	32	1	2	4	1	1	2
31	33	1	2	4	1	1	2
31	34	1	2	4	1	1	2
31	35	1	2	4	1	1	2
31	36	1	2	4	1	1	2
31	37	1	1	4	1	1	2
31	38	1	1	4	1	1	2
31	39	1	1	4	1	1	2
31	40	1	1	4	1	1	2
31	41	1	1	4	1	1	2
31	42	1	1	4	1	1	2
31	43	0	1	4	1	1	2
31	44	1	1	4	1	1	2
31	45	1	1	4	1	1	2
31	46	1	1	4	1	1	2
31	47	1	1	4	1	1	2
31	48	1	1	4	1	1	2
34	1	1	2	1	1	1	1
34	2	1	2	1	1	1	1
34	3	1	2	1	1	1	1
34	4	1	2	1	1	1	1
34	5	1	2	1	1	1	1
34	6	1	2	1	1	1	1
34	7	1	2	1	1	1	1
34	8	1	2	1	1	1	1
34	9	1	2	1	1	1	1
34	10	1	2	1	1	1	1
34	11	1	2	1	1	1	1
34	12	1	2	1	1	1	1
34	13	1	1	1	1	1	1
34	14	1	1	1	1	1	1
34	15	1	1	1	1	1	1
34	16	1	1	1	1	1	1
34	17	0	1	1	1	1	1
34	18	0	1	1	1	1	1
34	19	1	1	1	1	1	1
34	20	1	1	1	1	1	1
34	21	1	1	1	1	1	1
34	22	1	1	1	1	1	1
34	23	0	1	1	1	1	1
34	24	1	1	1	1	1	1
34	25	1	2	4	1	1	2
34	26	1	2	4	1	1	2
34	27	1	2	4	1	1	2
34	28	1	2	4	1	1	2
34	29	1	2	4	1	1	2
34	30	1	2	4	1	1	2
34	31	1	2	4	1	1	2
34	32	1	2	4	1	1	2
34	33	0	2	4	1	1	2
34	34	1	2	4	1	1	2
34	35	1	2	4	1	1	2
34	36	1	2	4	1	1	2
34	37	1	1	4	1	1	2
34	38	1	1	4	1	1	2
34	39	1	1	4	1	1	2
34	40	1	1	4	1	1	2
34	41	0	1	4	1	1	2
34	42	1	1	4	1	1	2
34	43	1	1	4	1	1	2
34	44	1	1	4	1	1	2
34	45	1	1	4	1	1	2
34	46	1	1	4	1	1	2
34	47	1	1	4	1	1	2
34	48	0	1	4	1	1	2
41	1	1	2	1	1	1	1
41	2	1	2	1	1	1	1
41	3	1	2	1	1	1	1
41	4	1	2	1	1	1	1
41	5	1	2	1	1	1	1
41	6	1	2	1	1	1	1
41	7	1	2	1	1	1	1
41	8	1	2	1	1	1	1
41	9	1	2	1	1	1	1
41	10	1	2	1	1	1	1
41	11	0	2	1	1	1	1
41	12	1	2	1	1	1	1
41	13	1	1	1	1	1	1
41	14	1	1	1	1	1	1
41	15	1	1	1	1	1	1
41	16	1	1	1	1	1	1
41	17	1	1	1	1	1	1
41	18	1	1	1	1	1	1
41	19	1	1	1	1	1	1
41	20	1	1	1	1	1	1
41	21	1	1	1	1	1	1
41	22	1	1	1	1	1	1
41	23	1	1	1	1	1	1
41	24	1	1	1	1	1	1
41	25	1	2	4	1	1	2
41	26	1	2	4	1	1	2
41	27	1	2	4	1	1	2
41	28	1	2	4	1	1	2
41	29	1	2	4	1	1	2
41	30	1	2	4	1	1	2
41	31	1	2	4	1	1	2
41	32	1	2	4	1	1	2
41	33	1	2	4	1	1	2
41	34	1	2	4	1	1	2
41	35	1	2	4	1	1	2
41	36	1	2	4	1	1	2
41	37	1	1	4	1	1	2
41	38	1	1	4	1	1	2
41	39	1	1	4	1	1	2
41	40	1	1	4	1	1	2
41	41	1	1	4	1	1	2
41	42	1	1	4	1	1	2
41	43	1	1	4	1	1	2
41	44	1	1	4	1	1	2
41	45	1	1	4	1	1	2
41	46	1	1	4	1	1	2
41	47	1	1	4	1	1	2
41	48	1	1	4	1	1	2
42	1	1	2	1	1	1	1
42	2	1	2	1	1	1	1
42	3	1	2	1	1	1	1
42	4	1	2	1	1	1	1
42	5	1	2	1	1	1	1
42	6	1	2	1	1	1	1
42	7	1	2	1	1	1	1
42	8	1	2	1	1	1	1
42	9	1	2	1	1	1	1
42	10	1	2	1	1	1	1
42	11	1	2	1	1	1	1
42	12	1	2	1	1	1	1
42	13	1	1	1	1	1	1
42	14	1	1	1	1	1	1
42	15	1	1	1	1	1	1
42	16	1	1	1	1	1	1
42	17	1	1	1	1	1	1
42	18	1	1	1	1	1	1
42	19	1	1	1	1	1	1
42	20	1	1	1	1	1	1
42	21	1	1	1	1	1	1
42	22	1	1	1	1	1	1
42	23	1	1	1	1	1	1
42	24	1	1	1	1	1	1
42	25	1	2	4	1	1	2
42	26	1	2	4	1	1	2
42	27	0	2	4	1	1	2
42	28	1	2	4	1	1	2
42	29	1	2	4	1	1	2
42	30	0	2	4	1	1	2
42	31	1	2	4	1	1	2
42	32	1	2	4	1	1	2
42	33	1	2	4	1	1	2
42	34	1	2	4	1	1	2
42	35	1	2	4	1	1	2
42	36	1	2	4	1	1	2
42	37	1	1	4	1	1	2
42	38	1	1	4	1	1	2
42	39	1	1	4	1	1	2
42	40	1	1	4	1	1	2
42	41	1	1	4	1	1	2
42	42	1	1	4	1	1	2
42	43	0	1	4	1	1	2
42	44	1	1	4	1	1	2
42	45	1	1	4	1	1	2
42	46	1	1	4	1	1	2
42	47	1	1	4	1	1	2
42	48	1	1	4	1	1	2
55	1	1	2	1	1	1	1
55	2	1	2	1	1	1	1
55	3	1	2	1	1	1	1
55	4	1	2	1	1	1	1
55	5	1	2	1	1	1	1
55	6	1	2	1	1	1	1
55	7	1	2	1	1	1	1
55	8	1	2	1	1	1	1
55	9	1	2	1	1	1	1
55	10	1	2	1	1	1	1
55	11	1	2	1	1	1	1
55	12	1	2	1	1	1	1
55	13	1	1	1	1	1	1
55	14	1	1	1	1	1	1
55	15	1	1	1	1	1	1
55	16	1	1	1	1	1	1
55	17	1	1	1	1	1	1
55	18	1	1	1	1	1	1
55	19	1	1	1	1	1	1
55	20	1	1	1	1	1	1
55	21	1	1	1	1	1	1
55	22	1	1	1	1	1	1
55	23	1	1	1	1	1	1
55	24	1	1	1	1	1	1
55	25	1	2	4	1	1	2
55	26	1	2	4	1	1	2
55	27	1	2	4	1	1	2
55	28	1	2	4	1	1	2
55	29	1	2	4	1	1	2
55	30	1	2	4	1	1	2
55	31	1	2	4	1	1	2
55	32	1	2	4	1	1	2
55	33	1	2	4	1	1	2
55	34	1	2	4	1	1	2
55	35	1	2	4	1	1	2
55	36	1	2	4	1	1	2
55	37	1	1	4	1	1	2
55	38	1	1	4	1	1	2
55	39	1	1	4	1	1	2
55	40	1	1	4	1	1	2
55	41	1	1	4	1	1	2
55	42	1	1	4	1	1	2
55	43	1	1	4	1	1	2
55	44	1	1	4	1	1	2
55	45	1	1	4	1	1	2
55	46	1	1	4	1	1	2
55	47	1	1	4	1	1	2
55	48	1	1	4	1	1	2
57	1	1	2	1	1	1	1
57	2	1	2	1	1	1	1
57	3	1	2	1	1	1	1
57	4	1	2	1	1	1	1
57	5	1	2	1	1	1	1
57	6	1	2	1	1	1	1
57	7	1	2	1	1	1	1
57	8	1	2	1	1	1	1
57	9	1	2	1	1	1	1
57	10	1	2	1	1	1	1
57	11	1	2	1	1	1	1
57	12	1	2	1	1	1	1
57	13	1	1	1	1	1	1
57	14	1	1	1	1	1	1
57	15	1	1	1	1	1	1
57	16	1	1	1	1	1	1
57	17	1	1	1	1	1	1
57	18	1	1	1	1	1	1
57	19	1	1	1	1	1	1
57	20	0	1	1	1	1	1
57	21	1	1	1	1	1	1
57	22	1	1	1	1	1	1
57	23	1	1	1	1	1	1
57	24	1	1	1	1	1	1
57	25	1	2	4	1	1	2
57	26	1	2	4	1	1	2
57	27	1	2	4	1	1	2
57	28	1	2	4	1	1	2
57	29	1	2	4	1	1	2
57	30	1	2	4	1	1	2
57	31	1	2	4	1	1	2
57	32	1	2	4	1	1	2
57	33	1	2	4	1	1	2
57	34	1	2	4	1	1	2
57	35	1	2	4	1	1	2
57	36	1	2	4	1	1	2
57	37	1	1	4	1	1	2
57	38	1	1	4	1	1	2
57	39	1	1	4	1	1	2
57	40	1	1	4	1	1	2
57	41	1	1	4	1	1	2
57	42	1	1	4	1	1	2
57	43	0	1	4	1	1	2
57	44	0	1	4	1	1	2
57	45	1	1	4	1	1	2
57	46	1	1	4	1	1	2
57	47	1	1	4	1	1	2
57	48	1	1	4	1	1	2
6	1	1	1	2	1	2	1
6	2	1	1	2	1	2	1
6	3	1	1	2	1	2	1
6	4	1	1	2	1	2	1
6	5	1	1	2	1	2	1
6	6	1	1	2	1	2	1
6	7	1	1	2	1	2	1
6	8	1	1	2	1	2	1
6	9	1	1	2	1	2	1
6	10	1	1	2	1	2	1
6	11	1	1	2	1	2	1
6	12	1	1	2	1	2	1
6	13	1	2	2	1	2	1
6	14	1	2	2	1	2	1
6	15	1	2	2	1	2	1
6	16	1	2	2	1	2	1
6	17	1	2	2	1	2	1
6	18	1	2	2	1	2	1
6	19	1	2	2	1	2	1
6	20	1	2	2	1	2	1
6	21	1	2	2	1	2	1
6	22	1	2	2	1	2	1
6	23	1	2	2	1	2	1
6	24	1	2	2	1	2	1
6	25	1	1	4	1	2	2
6	26	1	1	4	1	2	2
6	27	1	1	4	1	2	2
6	28	1	1	4	1	2	2
6	29	1	1	4	1	2	2
6	30	1	1	4	1	2	2
6	31	1	1	4	1	2	2
6	32	1	1	4	1	2	2
6	33	1	1	4	1	2	2
6	34	1	1	4	1	2	2
6	35	1	1	4	1	2	2
6	36	1	1	4	1	2	2
6	37	1	2	4	1	2	2
6	38	1	2	4	1	2	2
6	39	1	2	4	1	2	2
6	40	1	2	4	1	2	2
6	41	1	2	4	1	2	2
6	42	1	2	4	1	2	2
6	43	1	2	4	1	2	2
6	44	1	2	4	1	2	2
6	45	1	2	4	1	2	2
6	46	1	2	4	1	2	2
6	47	1	2	4	1	2	2
6	48	1	2	4	1	2	2
7	1	1	1	2	1	2	1
7	2	1	1	2	1	2	1
7	3	1	1	2	1	2	1
7	4	1	1	2	1	2	1
7	5	0	1	2	1	2	1
7	6	1	1	2	1	2	1
7	7	1	1	2	1	2	1
7	8	1	1	2	1	2	1
7	9	1	1	2	1	2	1
7	10	1	1	2	1	2	1
7	11	1	1	2	1	2	1
7	12	1	1	2	1	2	1
7	13	0	2	2	1	2	1
7	14	1	2	2	1	2	1
7	15	1	2	2	1	2	1
7	16	1	2	2	1	2	1
7	17	1	2	2	1	2	1
7	18	1	2	2	1	2	1
7	19	1	2	2	1	2	1
7	20	1	2	2	1	2	1
7	21	1	2	2	1	2	1
7	22	1	2	2	1	2	1
7	23	1	2	2	1	2	1
7	24	1	2	2	1	2	1
7	25	0	1	4	1	2	2
7	26	1	1	4	1	2	2
7	27	1	1	4	1	2	2
7	28	0	1	4	1	2	2
7	29	1	1	4	1	2	2
7	30	1	1	4	1	2	2
7	31	1	1	4	1	2	2
7	32	1	1	4	1	2	2
7	33	1	1	4	1	2	2
7	34	1	1	4	1	2	2
7	35	1	1	4	1	2	2
7	36	1	1	4	1	2	2
7	37	1	2	4	1	2	2
7	38	1	2	4	1	2	2
7	39	1	2	4	1	2	2
7	40	1	2	4	1	2	2
7	41	1	2	4	1	2	2
7	42	1	2	4	1	2	2
7	43	1	2	4	1	2	2
7	44	1	2	4	1	2	2
7	45	1	2	4	1	2	2
7	46	1	2	4	1	2	2
7	47	1	2	4	1	2	2
7	48	1	2	4	1	2	2
8	1	1	1	2	1	2	1
8	2	1	1	2	1	2	1
8	3	1	1	2	1	2	1
8	4	1	1	2	1	2	1
8	5	1	1	2	1	2	1
8	6	1	1	2	1	2	1
8	7	1	1	2	1	2	1
8	8	1	1	2	1	2	1
8	9	1	1	2	1	2	1
8	10	1	1	2	1	2	1
8	11	1	1	2	1	2	1
8	12	1	1	2	1	2	1
8	13	0	2	2	1	2	1
8	14	1	2	2	1	2	1
8	15	1	2	2	1	2	1
8	16	1	2	2	1	2	1
8	17	1	2	2	1	2	1
8	18	1	2	2	1	2	1
8	19	1	2	2	1	2	1
8	20	1	2	2	1	2	1
8	21	1	2	2	1	2	1
8	22	1	2	2	1	2	1
8	23	1	2	2	1	2	1
8	24	1	2	2	1	2	1
8	25	1	1	4	1	2	2
8	26	1	1	4	1	2	2
8	27	1	1	4	1	2	2
8	28	1	1	4	1	2	2
8	29	1	1	4	1	2	2
8	30	1	1	4	1	2	2
8	31	1	1	4	1	2	2
8	32	1	1	4	1	2	2
8	33	1	1	4	1	2	2
8	34	1	1	4	1	2	2
8	35	1	1	4	1	2	2
8	36	1	1	4	1	2	2
8	37	1	2	4	1	2	2
8	38	0	2	4	1	2	2
8	39	1	2	4	1	2	2
8	40	1	2	4	1	2	2
8	41	1	2	4	1	2	2
8	42	1	2	4	1	2	2
8	43	1	2	4	1	2	2
8	44	1	2	4	1	2	2
8	45	1	2	4	1	2	2
8	46	1	2	4	1	2	2
8	47	1	2	4	1	2	2
8	48	1	2	4	1	2	2
9	1	1	1	2	1	2	1
9	2	1	1	2	1	2	1
9	3	1	1	2	1	2	1
9	4	1	1	2	1	2	1
9	5	1	1	2	1	2	1
9	6	1	1	2	1	2	1
9	7	1	1	2	1	2	1
9	8	1	1	2	1	2	1
9	9	1	1	2	1	2	1
9	10	1	1	2	1	2	1
9	11	1	1	2	1	2	1
9	12	1	1	2	1	2	1
9	13	1	2	2	1	2	1
9	14	1	2	2	1	2	1
9	15	1	2	2	1	2	1
9	16	1	2	2	1	2	1
9	17	0	2	2	1	2	1
9	18	1	2	2	1	2	1
9	19	1	2	2	1	2	1
9	20	1	2	2	1	2	1
9	21	1	2	2	1	2	1
9	22	1	2	2	1	2	1
9	23	1	2	2	1	2	1
9	24	1	2	2	1	2	1
9	25	1	1	4	1	2	2
9	26	0	1	4	1	2	2
9	27	1	1	4	1	2	2
9	28	1	1	4	1	2	2
9	29	0	1	4	1	2	2
9	30	1	1	4	1	2	2
9	31	1	1	4	1	2	2
9	32	1	1	4	1	2	2
9	33	1	1	4	1	2	2
9	34	1	1	4	1	2	2
9	35	1	1	4	1	2	2
9	36	1	1	4	1	2	2
9	37	1	2	4	1	2	2
9	38	1	2	4	1	2	2
9	39	0	2	4	1	2	2
9	40	1	2	4	1	2	2
9	41	1	2	4	1	2	2
9	42	1	2	4	1	2	2
9	43	1	2	4	1	2	2
9	44	1	2	4	1	2	2
9	45	1	2	4	1	2	2
9	46	1	2	4	1	2	2
9	47	1	2	4	1	2	2
9	48	1	2	4	1	2	2
13	1	1	1	2	1	2	1
13	2	1	1	2	1	2	1
13	3	1	1	2	1	2	1
13	4	1	1	2	1	2	1
13	5	0	1	2	1	2	1
13	6	1	1	2	1	2	1
13	7	1	1	2	1	2	1
13	8	1	1	2	1	2	1
13	9	1	1	2	1	2	1
13	10	1	1	2	1	2	1
13	11	1	1	2	1	2	1
13	12	1	1	2	1	2	1
13	13	1	2	2	1	2	1
13	14	0	2	2	1	2	1
13	15	1	2	2	1	2	1
13	16	1	2	2	1	2	1
13	17	1	2	2	1	2	1
13	18	1	2	2	1	2	1
13	19	1	2	2	1	2	1
13	20	1	2	2	1	2	1
13	21	1	2	2	1	2	1
13	22	1	2	2	1	2	1
13	23	1	2	2	1	2	1
13	24	0	2	2	1	2	1
13	25	1	1	4	1	2	2
13	26	1	1	4	1	2	2
13	27	1	1	4	1	2	2
13	28	1	1	4	1	2	2
13	29	1	1	4	1	2	2
13	30	1	1	4	1	2	2
13	31	1	1	4	1	2	2
13	32	1	1	4	1	2	2
13	33	1	1	4	1	2	2
13	34	1	1	4	1	2	2
13	35	1	1	4	1	2	2
13	36	1	1	4	1	2	2
13	37	1	2	4	1	2	2
13	38	1	2	4	1	2	2
13	39	1	2	4	1	2	2
13	40	1	2	4	1	2	2
13	41	0	2	4	1	2	2
13	42	0	2	4	1	2	2
13	43	0	2	4	1	2	2
13	44	1	2	4	1	2	2
13	45	1	2	4	1	2	2
13	46	1	2	4	1	2	2
13	47	1	2	4	1	2	2
13	48	1	2	4	1	2	2
21	1	1	1	2	1	2	1
21	2	1	1	2	1	2	1
21	3	1	1	2	1	2	1
21	4	1	1	2	1	2	1
21	5	0	1	2	1	2	1
21	6	1	1	2	1	2	1
21	7	1	1	2	1	2	1
21	8	1	1	2	1	2	1
21	9	1	1	2	1	2	1
21	10	1	1	2	1	2	1
21	11	1	1	2	1	2	1
21	12	1	1	2	1	2	1
21	13	1	2	2	1	2	1
21	14	1	2	2	1	2	1
21	15	1	2	2	1	2	1
21	16	1	2	2	1	2	1
21	17	1	2	2	1	2	1
21	18	1	2	2	1	2	1
21	19	1	2	2	1	2	1
21	20	1	2	2	1	2	1
21	21	1	2	2	1	2	1
21	22	1	2	2	1	2	1
21	23	1	2	2	1	2	1
21	24	1	2	2	1	2	1
21	25	0	1	4	1	2	2
21	26	1	1	4	1	2	2
21	27	1	1	4	1	2	2
21	28	1	1	4	1	2	2
21	29	1	1	4	1	2	2
21	30	1	1	4	1	2	2
21	31	1	1	4	1	2	2
21	32	1	1	4	1	2	2
21	33	1	1	4	1	2	2
21	34	1	1	4	1	2	2
21	35	1	1	4	1	2	2
21	36	1	1	4	1	2	2
21	37	1	2	4	1	2	2
21	38	1	2	4	1	2	2
21	39	1	2	4	1	2	2
21	40	1	2	4	1	2	2
21	41	1	2	4	1	2	2
21	42	1	2	4	1	2	2
21	43	1	2	4	1	2	2
21	44	1	2	4	1	2	2
21	45	1	2	4	1	2	2
21	46	1	2	4	1	2	2
21	47	1	2	4	1	2	2
21	48	1	2	4	1	2	2
22	1	0	1	2	1	2	1
22	2	1	1	2	1	2	1
22	3	1	1	2	1	2	1
22	4	1	1	2	1	2	1
22	5	1	1	2	1	2	1
22	6	1	1	2	1	2	1
22	7	1	1	2	1	2	1
22	8	1	1	2	1	2	1
22	9	1	1	2	1	2	1
22	10	1	1	2	1	2	1
22	11	1	1	2	1	2	1
22	12	1	1	2	1	2	1
22	13	1	2	2	1	2	1
22	14	1	2	2	1	2	1
22	15	1	2	2	1	2	1
22	16	1	2	2	1	2	1
22	17	1	2	2	1	2	1
22	18	1	2	2	1	2	1
22	19	0	2	2	1	2	1
22	20	1	2	2	1	2	1
22	21	1	2	2	1	2	1
22	22	1	2	2	1	2	1
22	23	1	2	2	1	2	1
22	24	1	2	2	1	2	1
22	25	1	1	4	1	2	2
22	26	1	1	4	1	2	2
22	27	1	1	4	1	2	2
22	28	1	1	4	1	2	2
22	29	1	1	4	1	2	2
22	30	1	1	4	1	2	2
22	31	1	1	4	1	2	2
22	32	1	1	4	1	2	2
22	33	1	1	4	1	2	2
22	34	1	1	4	1	2	2
22	35	1	1	4	1	2	2
22	36	1	1	4	1	2	2
22	37	1	2	4	1	2	2
22	38	1	2	4	1	2	2
22	39	1	2	4	1	2	2
22	40	1	2	4	1	2	2
22	41	1	2	4	1	2	2
22	42	1	2	4	1	2	2
22	43	1	2	4	1	2	2
22	44	1	2	4	1	2	2
22	45	1	2	4	1	2	2
22	46	1	2	4	1	2	2
22	47	1	2	4	1	2	2
22	48	1	2	4	1	2	2
23	1	0	1	2	1	2	1
23	2	1	1	2	1	2	1
23	3	1	1	2	1	2	1
23	4	1	1	2	1	2	1
23	5	1	1	2	1	2	1
23	6	1	1	2	1	2	1
23	7	1	1	2	1	2	1
23	8	1	1	2	1	2	1
23	9	1	1	2	1	2	1
23	10	1	1	2	1	2	1
23	11	1	1	2	1	2	1
23	12	0	1	2	1	2	1
23	13	0	2	2	1	2	1
23	14	1	2	2	1	2	1
23	15	1	2	2	1	2	1
23	16	1	2	2	1	2	1
23	17	0	2	2	1	2	1
23	18	1	2	2	1	2	1
23	19	1	2	2	1	2	1
23	20	1	2	2	1	2	1
23	21	1	2	2	1	2	1
23	22	1	2	2	1	2	1
23	23	1	2	2	1	2	1
23	24	1	2	2	1	2	1
23	25	1	1	4	1	2	2
23	26	1	1	4	1	2	2
23	27	1	1	4	1	2	2
23	28	0	1	4	1	2	2
23	29	1	1	4	1	2	2
23	30	1	1	4	1	2	2
23	31	1	1	4	1	2	2
23	32	1	1	4	1	2	2
23	33	1	1	4	1	2	2
23	34	1	1	4	1	2	2
23	35	1	1	4	1	2	2
23	36	1	1	4	1	2	2
23	37	1	2	4	1	2	2
23	38	1	2	4	1	2	2
23	39	1	2	4	1	2	2
23	40	1	2	4	1	2	2
23	41	1	2	4	1	2	2
23	42	1	2	4	1	2	2
23	43	0	2	4	1	2	2
23	44	1	2	4	1	2	2
23	45	0	2	4	1	2	2
23	46	1	2	4	1	2	2
23	47	1	2	4	1	2	2
23	48	1	2	4	1	2	2
24	1	1	1	2	1	2	1
24	2	1	1	2	1	2	1
24	3	1	1	2	1	2	1
24	4	1	1	2	1	2	1
24	5	1	1	2	1	2	1
24	6	1	1	2	1	2	1
24	7	1	1	2	1	2	1
24	8	1	1	2	1	2	1
24	9	1	1	2	1	2	1
24	10	1	1	2	1	2	1
24	11	1	1	2	1	2	1
24	12	1	1	2	1	2	1
24	13	1	2	2	1	2	1
24	14	1	2	2	1	2	1
24	15	0	2	2	1	2	1
24	16	1	2	2	1	2	1
24	17	1	2	2	1	2	1
24	18	1	2	2	1	2	1
24	19	0	2	2	1	2	1
24	20	0	2	2	1	2	1
24	21	1	2	2	1	2	1
24	22	1	2	2	1	2	1
24	23	0	2	2	1	2	1
24	24	1	2	2	1	2	1
24	25	1	1	4	1	2	2
24	26	1	1	4	1	2	2
24	27	1	1	4	1	2	2
24	28	1	1	4	1	2	2
24	29	1	1	4	1	2	2
24	30	1	1	4	1	2	2
24	31	0	1	4	1	2	2
24	32	1	1	4	1	2	2
24	33	1	1	4	1	2	2
24	34	0	1	4	1	2	2
24	35	0	1	4	1	2	2
24	36	1	1	4	1	2	2
24	37	1	2	4	1	2	2
24	38	1	2	4	1	2	2
24	39	1	2	4	1	2	2
24	40	1	2	4	1	2	2
24	41	1	2	4	1	2	2
24	42	1	2	4	1	2	2
24	43	1	2	4	1	2	2
24	44	1	2	4	1	2	2
24	45	1	2	4	1	2	2
24	46	1	2	4	1	2	2
24	47	1	2	4	1	2	2
24	48	1	2	4	1	2	2
25	1	1	1	2	1	2	1
25	2	1	1	2	1	2	1
25	3	1	1	2	1	2	1
25	4	1	1	2	1	2	1
25	5	1	1	2	1	2	1
25	6	1	1	2	1	2	1
25	7	1	1	2	1	2	1
25	8	1	1	2	1	2	1
25	9	1	1	2	1	2	1
25	10	1	1	2	1	2	1
25	11	1	1	2	1	2	1
25	12	1	1	2	1	2	1
25	13	1	2	2	1	2	1
25	14	1	2	2	1	2	1
25	15	1	2	2	1	2	1
25	16	1	2	2	1	2	1
25	17	1	2	2	1	2	1
25	18	1	2	2	1	2	1
25	19	1	2	2	1	2	1
25	20	1	2	2	1	2	1
25	21	1	2	2	1	2	1
25	22	1	2	2	1	2	1
25	23	1	2	2	1	2	1
25	24	1	2	2	1	2	1
25	25	1	1	4	1	2	2
25	26	1	1	4	1	2	2
25	27	1	1	4	1	2	2
25	28	1	1	4	1	2	2
25	29	1	1	4	1	2	2
25	30	1	1	4	1	2	2
25	31	1	1	4	1	2	2
25	32	1	1	4	1	2	2
25	33	1	1	4	1	2	2
25	34	1	1	4	1	2	2
25	35	1	1	4	1	2	2
25	36	1	1	4	1	2	2
25	37	1	2	4	1	2	2
25	38	1	2	4	1	2	2
25	39	1	2	4	1	2	2
25	40	1	2	4	1	2	2
25	41	1	2	4	1	2	2
25	42	1	2	4	1	2	2
25	43	1	2	4	1	2	2
25	44	1	2	4	1	2	2
25	45	1	2	4	1	2	2
25	46	1	2	4	1	2	2
25	47	1	2	4	1	2	2
25	48	1	2	4	1	2	2
36	1	1	1	2	1	2	1
36	2	1	1	2	1	2	1
36	3	1	1	2	1	2	1
36	4	1	1	2	1	2	1
36	5	1	1	2	1	2	1
36	6	1	1	2	1	2	1
36	7	1	1	2	1	2	1
36	8	1	1	2	1	2	1
36	9	1	1	2	1	2	1
36	10	1	1	2	1	2	1
36	11	1	1	2	1	2	1
36	12	1	1	2	1	2	1
36	13	0	2	2	1	2	1
36	14	1	2	2	1	2	1
36	15	0	2	2	1	2	1
36	16	1	2	2	1	2	1
36	17	1	2	2	1	2	1
36	18	1	2	2	1	2	1
36	19	0	2	2	1	2	1
36	20	1	2	2	1	2	1
36	21	1	2	2	1	2	1
36	22	1	2	2	1	2	1
36	23	1	2	2	1	2	1
36	24	1	2	2	1	2	1
36	25	0	1	4	1	2	2
36	26	1	1	4	1	2	2
36	27	1	1	4	1	2	2
36	28	1	1	4	1	2	2
36	29	1	1	4	1	2	2
36	30	1	1	4	1	2	2
36	31	0	1	4	1	2	2
36	32	1	1	4	1	2	2
36	33	1	1	4	1	2	2
36	34	0	1	4	1	2	2
36	35	1	1	4	1	2	2
36	36	1	1	4	1	2	2
36	37	1	2	4	1	2	2
36	38	1	2	4	1	2	2
36	39	1	2	4	1	2	2
36	40	1	2	4	1	2	2
36	41	1	2	4	1	2	2
36	42	1	2	4	1	2	2
36	43	0	2	4	1	2	2
36	44	1	2	4	1	2	2
36	45	0	2	4	1	2	2
36	46	1	2	4	1	2	2
36	47	1	2	4	1	2	2
36	48	1	2	4	1	2	2
37	1	1	1	2	1	2	1
37	2	1	1	2	1	2	1
37	3	1	1	2	1	2	1
37	4	1	1	2	1	2	1
37	5	1	1	2	1	2	1
37	6	1	1	2	1	2	1
37	7	1	1	2	1	2	1
37	8	0	1	2	1	2	1
37	9	1	1	2	1	2	1
37	10	1	1	2	1	2	1
37	11	1	1	2	1	2	1
37	12	1	1	2	1	2	1
37	13	1	2	2	1	2	1
37	14	1	2	2	1	2	1
37	15	1	2	2	1	2	1
37	16	1	2	2	1	2	1
37	17	1	2	2	1	2	1
37	18	1	2	2	1	2	1
37	19	1	2	2	1	2	1
37	20	1	2	2	1	2	1
37	21	1	2	2	1	2	1
37	22	1	2	2	1	2	1
37	23	1	2	2	1	2	1
37	24	1	2	2	1	2	1
37	25	1	1	4	1	2	2
37	26	1	1	4	1	2	2
37	27	0	1	4	1	2	2
37	28	1	1	4	1	2	2
37	29	1	1	4	1	2	2
37	30	1	1	4	1	2	2
37	31	1	1	4	1	2	2
37	32	1	1	4	1	2	2
37	33	1	1	4	1	2	2
37	34	1	1	4	1	2	2
37	35	1	1	4	1	2	2
37	36	1	1	4	1	2	2
37	37	1	2	4	1	2	2
37	38	1	2	4	1	2	2
37	39	1	2	4	1	2	2
37	40	0	2	4	1	2	2
37	41	1	2	4	1	2	2
37	42	1	2	4	1	2	2
37	43	1	2	4	1	2	2
37	44	1	2	4	1	2	2
37	45	1	2	4	1	2	2
37	46	1	2	4	1	2	2
37	47	1	2	4	1	2	2
37	48	1	2	4	1	2	2
38	1	1	1	2	1	2	1
38	2	1	1	2	1	2	1
38	3	1	1	2	1	2	1
38	4	1	1	2	1	2	1
38	5	0	1	2	1	2	1
38	6	1	1	2	1	2	1
38	7	1	1	2	1	2	1
38	8	1	1	2	1	2	1
38	9	1	1	2	1	2	1
38	10	0	1	2	1	2	1
38	11	1	1	2	1	2	1
38	12	1	1	2	1	2	1
38	13	1	2	2	1	2	1
38	14	1	2	2	1	2	1
38	15	1	2	2	1	2	1
38	16	1	2	2	1	2	1
38	17	0	2	2	1	2	1
38	18	1	2	2	1	2	1
38	19	1	2	2	1	2	1
38	20	1	2	2	1	2	1
38	21	1	2	2	1	2	1
38	22	1	2	2	1	2	1
38	23	1	2	2	1	2	1
38	24	0	2	2	1	2	1
38	25	1	1	4	1	2	2
38	26	1	1	4	1	2	2
38	27	0	1	4	1	2	2
38	28	1	1	4	1	2	2
38	29	1	1	4	1	2	2
38	30	0	1	4	1	2	2
38	31	1	1	4	1	2	2
38	32	1	1	4	1	2	2
38	33	0	1	4	1	2	2
38	34	1	1	4	1	2	2
38	35	1	1	4	1	2	2
38	36	1	1	4	1	2	2
38	37	1	2	4	1	2	2
38	38	0	2	4	1	2	2
38	39	1	2	4	1	2	2
38	40	1	2	4	1	2	2
38	41	1	2	4	1	2	2
38	42	1	2	4	1	2	2
38	43	0	2	4	1	2	2
38	44	1	2	4	1	2	2
38	45	1	2	4	1	2	2
38	46	1	2	4	1	2	2
38	47	0	2	4	1	2	2
38	48	1	2	4	1	2	2
39	1	1	1	2	1	2	1
39	2	1	1	2	1	2	1
39	3	1	1	2	1	2	1
39	4	1	1	2	1	2	1
39	5	1	1	2	1	2	1
39	6	1	1	2	1	2	1
39	7	1	1	2	1	2	1
39	8	1	1	2	1	2	1
39	9	1	1	2	1	2	1
39	10	1	1	2	1	2	1
39	11	1	1	2	1	2	1
39	12	1	1	2	1	2	1
39	13	0	2	2	1	2	1
39	14	1	2	2	1	2	1
39	15	1	2	2	1	2	1
39	16	1	2	2	1	2	1
39	17	1	2	2	1	2	1
39	18	1	2	2	1	2	1
39	19	1	2	2	1	2	1
39	20	1	2	2	1	2	1
39	21	1	2	2	1	2	1
39	22	1	2	2	1	2	1
39	23	1	2	2	1	2	1
39	24	1	2	2	1	2	1
39	25	1	1	4	1	2	2
39	26	1	1	4	1	2	2
39	27	1	1	4	1	2	2
39	28	0	1	4	1	2	2
39	29	1	1	4	1	2	2
39	30	1	1	4	1	2	2
39	31	1	1	4	1	2	2
[truncated: 5,009 more rows]
