# Supplementary material for: Understanding the mechanisms behind the sexualized-body inversion hypothesis: The role of asymmetry and attention biases
Source: PLoS One. 2018 Apr 5;13(4):e0193944. doi: 10.1371/journal.pone.0193944 (PMC5886406; doi:10.1371/journal.pone.0193944)
Supplement: S3 File — (TXT) [file pone.0193944.s003.txt]

sub	pic	Accuracy	orient	o_p	U1_D2
1	1	1	1	1	1
1	2	1	1	1	1
1	3	1	1	1	1
1	4	1	1	1	1
1	5	1	1	1	1
1	6	1	1	1	1
1	7	1	1	1	1
1	8	1	1	1	1
1	9	1	1	1	1
1	10	1	1	1	1
1	11	1	1	1	1
1	12	1	1	1	1
1	13	1	2	1	1
1	14	1	2	1	1
1	15	1	2	1	1
1	16	1	2	1	1
1	17	1	2	1	1
1	18	1	2	1	1
1	19	1	2	1	1
1	20	1	2	1	1
1	21	1	2	1	1
1	22	1	2	1	1
1	23	1	2	1	1
1	24	1	2	1	1
1	25	1	1	4	1
1	26	1	1	4	1
1	27	1	1	4	1
1	28	1	1	4	1
1	29	1	1	4	1
1	30	1	1	4	1
1	31	1	1	4	1
1	32	1	1	4	1
1	33	1	1	4	1
1	34	1	1	4	1
1	35	1	1	4	1
1	36	1	1	4	1
1	37	1	2	4	1
1	38	1	2	4	1
1	39	1	2	4	1
1	40	1	2	4	1
1	41	1	2	4	1
1	42	1	2	4	1
1	43	1	2	4	1
1	44	1	2	4	1
1	45	1	2	4	1
1	46	1	2	4	1
1	47	1	2	4	1
1	48	1	2	4	1
1	49	1	1	2	1
1	50	1	1	2	1
1	51	1	1	2	1
1	52	1	1	2	1
1	53	1	1	2	1
1	54	1	1	2	1
1	55	1	1	2	1
1	56	1	1	2	1
1	57	1	1	2	1
1	58	1	1	2	1
1	59	0	1	2	1
1	60	1	1	2	1
1	61	1	2	2	1
1	62	1	2	2	1
1	63	1	2	2	1
1	64	1	2	2	1
1	65	1	2	2	1
1	66	1	2	2	1
1	67	1	2	2	1
1	68	1	2	2	1
1	69	1	2	2	1
1	70	1	2	2	1
1	71	1	2	2	1
1	72	1	2	2	1
1	73	1	1	3	1
1	74	1	1	3	1
1	75	1	1	3	1
1	76	1	1	3	1
1	77	1	1	3	1
1	78	1	1	3	1
1	79	1	1	3	1
1	80	1	1	3	1
1	81	1	1	3	1
1	82	1	1	3	1
1	83	1	1	3	1
1	84	1	1	3	1
1	85	1	2	3	1
1	86	1	2	3	1
1	87	1	2	3	1
1	88	1	2	3	1
1	89	1	2	3	1
1	90	1	2	3	1
1	91	1	2	3	1
1	92	1	2	3	1
1	93	1	2	3	1
1	94	1	2	3	1
1	95	0	2	3	1
1	96	1	2	3	1
6	1	1	1	1	2
6	2	1	1	1	2
6	3	1	1	1	2
6	4	1	1	1	2
6	5	1	1	1	2
6	6	1	1	1	2
6	7	1	1	1	2
6	8	1	1	1	2
6	9	1	1	1	2
6	10	0	1	1	2
6	11	1	1	1	2
6	12	1	1	1	2
6	13	1	2	1	2
6	14	1	2	1	2
6	15	1	2	1	2
6	16	1	2	1	2
6	17	1	2	1	2
6	18	1	2	1	2
6	19	1	2	1	2
6	20	1	2	1	2
6	21	1	2	1	2
6	22	1	2	1	2
6	23	1	2	1	2
6	24	1	2	1	2
6	25	1	1	4	2
6	26	1	1	4	2
6	27	1	1	4	2
6	28	1	1	4	2
6	29	1	1	4	2
6	30	1	1	4	2
6	31	1	1	4	2
6	32	1	1	4	2
6	33	1	1	4	2
6	34	1	1	4	2
6	35	1	1	4	2
6	36	1	1	4	2
6	37	1	2	4	2
6	38	1	2	4	2
6	39	1	2	4	2
6	40	1	2	4	2
6	41	1	2	4	2
6	42	1	2	4	2
6	43	0	2	4	2
6	44	1	2	4	2
6	45	1	2	4	2
6	46	1	2	4	2
6	47	1	2	4	2
6	48	1	2	4	2
6	49	1	1	2	2
6	50	1	1	2	2
6	51	1	1	2	2
6	52	1	1	2	2
6	53	1	1	2	2
6	54	1	1	2	2
6	55	1	1	2	2
6	56	1	1	2	2
6	57	1	1	2	2
6	58	1	1	2	2
6	59	1	1	2	2
6	60	1	1	2	2
6	61	1	2	2	2
6	62	1	2	2	2
6	63	1	2	2	2
6	64	1	2	2	2
6	65	1	2	2	2
6	66	1	2	2	2
6	67	1	2	2	2
6	68	1	2	2	2
6	69	1	2	2	2
6	70	1	2	2	2
6	71	1	2	2	2
6	72	1	2	2	2
6	73	1	1	3	2
6	74	1	1	3	2
6	75	1	1	3	2
6	76	1	1	3	2
6	77	0	1	3	2
6	78	1	1	3	2
6	79	1	1	3	2
6	80	1	1	3	2
6	81	1	1	3	2
6	82	1	1	3	2
6	83	0	1	3	2
6	84	1	1	3	2
6	85	1	2	3	2
6	86	1	2	3	2
6	87	1	2	3	2
6	88	0	2	3	2
6	89	1	2	3	2
6	90	1	2	3	2
6	91	1	2	3	2
6	92	1	2	3	2
6	93	1	2	3	2
6	94	1	2	3	2
6	95	1	2	3	2
6	96	1	2	3	2
14	1	1	1	1	2
14	2	1	1	1	2
14	3	1	1	1	2
14	4	1	1	1	2
14	5	1	1	1	2
14	6	1	1	1	2
14	7	0	1	1	2
14	8	1	1	1	2
14	9	1	1	1	2
14	10	1	1	1	2
14	11	1	1	1	2
14	12	1	1	1	2
14	13	1	2	1	2
14	14	1	2	1	2
14	15	1	2	1	2
14	16	1	2	1	2
14	17	1	2	1	2
14	18	1	2	1	2
14	19	1	2	1	2
14	20	1	2	1	2
14	21	1	2	1	2
14	22	1	2	1	2
14	23	1	2	1	2
14	24	0	2	1	2
14	25	1	1	4	2
14	26	1	1	4	2
14	27	1	1	4	2
14	28	1	1	4	2
14	29	1	1	4	2
14	30	1	1	4	2
14	31	1	1	4	2
14	32	1	1	4	2
14	33	1	1	4	2
14	34	1	1	4	2
14	35	1	1	4	2
14	36	1	1	4	2
14	37	1	2	4	2
14	38	1	2	4	2
14	39	1	2	4	2
14	40	1	2	4	2
14	41	1	2	4	2
14	42	1	2	4	2
14	43	1	2	4	2
14	44	1	2	4	2
14	45	1	2	4	2
14	46	1	2	4	2
14	47	1	2	4	2
14	48	1	2	4	2
14	49	1	1	2	2
14	50	1	1	2	2
14	51	1	1	2	2
14	52	1	1	2	2
14	53	1	1	2	2
14	54	1	1	2	2
14	55	1	1	2	2
14	56	1	1	2	2
14	57	1	1	2	2
14	58	1	1	2	2
14	59	1	1	2	2
14	60	1	1	2	2
14	61	1	2	2	2
14	62	1	2	2	2
14	63	1	2	2	2
14	64	1	2	2	2
14	65	1	2	2	2
14	66	1	2	2	2
14	67	1	2	2	2
14	68	0	2	2	2
14	69	1	2	2	2
14	70	1	2	2	2
14	71	1	2	2	2
14	72	0	2	2	2
14	73	1	1	3	2
14	74	1	1	3	2
14	75	1	1	3	2
14	76	1	1	3	2
14	77	1	1	3	2
14	78	1	1	3	2
14	79	1	1	3	2
14	80	1	1	3	2
14	81	1	1	3	2
14	82	1	1	3	2
14	83	1	1	3	2
14	84	1	1	3	2
14	85	0	2	3	2
14	86	1	2	3	2
14	87	1	2	3	2
14	88	1	2	3	2
14	89	1	2	3	2
14	90	1	2	3	2
14	91	1	2	3	2
14	92	1	2	3	2
14	93	1	2	3	2
14	94	1	2	3	2
14	95	0	2	3	2
14	96	1	2	3	2
18	1	0	1	1	2
18	2	0	1	1	2
18	3	0	1	1	2
18	4	0	1	1	2
18	5	0	1	1	2
18	6	0	1	1	2
18	7	0	1	1	2
18	8	0	1	1	2
18	9	0	1	1	2
18	10	0	1	1	2
18	11	0	1	1	2
18	12	0	1	1	2
18	13	0	2	1	2
18	14	0	2	1	2
18	15	0	2	1	2
18	16	0	2	1	2
18	17	0	2	1	2
18	18	0	2	1	2
18	19	0	2	1	2
18	20	0	2	1	2
18	21	0	2	1	2
18	22	1	2	1	2
18	23	0	2	1	2
18	24	0	2	1	2
18	25	1	1	4	2
18	26	0	1	4	2
18	27	0	1	4	2
18	28	0	1	4	2
18	29	0	1	4	2
18	30	0	1	4	2
18	31	0	1	4	2
18	32	0	1	4	2
18	33	0	1	4	2
18	34	0	1	4	2
18	35	1	1	4	2
18	36	0	1	4	2
18	37	0	2	4	2
18	38	0	2	4	2
18	39	0	2	4	2
18	40	0	2	4	2
18	41	0	2	4	2
18	42	0	2	4	2
18	43	0	2	4	2
18	44	0	2	4	2
18	45	0	2	4	2
18	46	0	2	4	2
18	47	0	2	4	2
18	48	0	2	4	2
18	49	0	1	2	2
18	50	0	1	2	2
18	51	0	1	2	2
18	52	0	1	2	2
18	53	0	1	2	2
18	54	0	1	2	2
18	55	0	1	2	2
18	56	0	1	2	2
18	57	0	1	2	2
18	58	0	1	2	2
18	59	1	1	2	2
18	60	0	1	2	2
18	61	0	2	2	2
18	62	0	2	2	2
18	63	0	2	2	2
18	64	0	2	2	2
18	65	0	2	2	2
18	66	0	2	2	2
18	67	0	2	2	2
18	68	0	2	2	2
18	69	0	2	2	2
18	70	0	2	2	2
18	71	0	2	2	2
18	72	0	2	2	2
18	73	0	1	3	2
18	74	0	1	3	2
18	75	0	1	3	2
18	76	0	1	3	2
18	77	0	1	3	2
18	78	0	1	3	2
18	79	0	1	3	2
18	80	0	1	3	2
18	81	0	1	3	2
18	82	0	1	3	2
18	83	0	1	3	2
18	84	0	1	3	2
18	85	0	2	3	2
18	86	0	2	3	2
18	87	0	2	3	2
18	88	0	2	3	2
18	89	0	2	3	2
18	90	0	2	3	2
18	91	0	2	3	2
18	92	0	2	3	2
18	93	0	2	3	2
18	94	0	2	3	2
18	95	1	2	3	2
18	96	0	2	3	2
24	1	1	1	1	2
24	2	1	1	1	2
24	3	1	1	1	2
24	4	1	1	1	2
24	5	1	1	1	2
24	6	1	1	1	2
24	7	1	1	1	2
24	8	1	1	1	2
24	9	1	1	1	2
24	10	1	1	1	2
24	11	1	1	1	2
24	12	0	1	1	2
24	13	1	2	1	2
24	14	1	2	1	2
24	15	1	2	1	2
24	16	1	2	1	2
24	17	1	2	1	2
24	18	1	2	1	2
24	19	1	2	1	2
24	20	1	2	1	2
24	21	1	2	1	2
24	22	1	2	1	2
24	23	1	2	1	2
24	24	1	2	1	2
24	25	1	1	4	2
24	26	1	1	4	2
24	27	1	1	4	2
24	28	1	1	4	2
24	29	1	1	4	2
24	30	1	1	4	2
24	31	1	1	4	2
24	32	1	1	4	2
24	33	1	1	4	2
24	34	1	1	4	2
24	35	1	1	4	2
24	36	1	1	4	2
24	37	1	2	4	2
24	38	1	2	4	2
24	39	1	2	4	2
24	40	1	2	4	2
24	41	1	2	4	2
24	42	1	2	4	2
24	43	0	2	4	2
24	44	1	2	4	2
24	45	1	2	4	2
24	46	1	2	4	2
24	47	1	2	4	2
24	48	1	2	4	2
24	49	1	1	2	2
24	50	1	1	2	2
24	51	1	1	2	2
24	52	1	1	2	2
24	53	1	1	2	2
24	54	1	1	2	2
24	55	1	1	2	2
24	56	1	1	2	2
24	57	1	1	2	2
24	58	1	1	2	2
24	59	1	1	2	2
24	60	1	1	2	2
24	61	1	2	2	2
24	62	1	2	2	2
24	63	1	2	2	2
24	64	1	2	2	2
24	65	1	2	2	2
24	66	1	2	2	2
24	67	1	2	2	2
24	68	1	2	2	2
24	69	1	2	2	2
24	70	1	2	2	2
24	71	1	2	2	2
24	72	1	2	2	2
24	73	1	1	3	2
24	74	1	1	3	2
24	75	1	1	3	2
24	76	1	1	3	2
24	77	1	1	3	2
24	78	1	1	3	2
24	79	0	1	3	2
24	80	1	1	3	2
24	81	1	1	3	2
24	82	1	1	3	2
24	83	1	1	3	2
24	84	1	1	3	2
24	85	1	2	3	2
24	86	1	2	3	2
24	87	1	2	3	2
24	88	1	2	3	2
24	89	1	2	3	2
24	90	1	2	3	2
24	91	1	2	3	2
24	92	1	2	3	2
24	93	0	2	3	2
24	94	1	2	3	2
24	95	0	2	3	2
24	96	0	2	3	2
26	1	1	1	1	2
26	2	1	1	1	2
26	3	1	1	1	2
26	4	1	1	1	2
26	5	1	1	1	2
26	6	1	1	1	2
26	7	1	1	1	2
26	8	1	1	1	2
26	9	1	1	1	2
26	10	1	1	1	2
26	11	1	1	1	2
26	12	0	1	1	2
26	13	0	2	1	2
26	14	1	2	1	2
26	15	1	2	1	2
26	16	1	2	1	2
26	17	1	2	1	2
26	18	1	2	1	2
26	19	1	2	1	2
26	20	1	2	1	2
26	21	1	2	1	2
26	22	1	2	1	2
26	23	1	2	1	2
26	24	1	2	1	2
26	25	0	1	4	2
26	26	1	1	4	2
26	27	1	1	4	2
26	28	1	1	4	2
26	29	1	1	4	2
26	30	1	1	4	2
26	31	1	1	4	2
26	32	1	1	4	2
26	33	1	1	4	2
26	34	1	1	4	2
26	35	1	1	4	2
26	36	1	1	4	2
26	37	0	2	4	2
26	38	1	2	4	2
26	39	1	2	4	2
26	40	1	2	4	2
26	41	1	2	4	2
26	42	1	2	4	2
26	43	0	2	4	2
26	44	1	2	4	2
26	45	1	2	4	2
26	46	1	2	4	2
26	47	1	2	4	2
26	48	1	2	4	2
26	49	1	1	2	2
26	50	1	1	2	2
26	51	1	1	2	2
26	52	1	1	2	2
26	53	1	1	2	2
26	54	1	1	2	2
26	55	1	1	2	2
26	56	1	1	2	2
26	57	0	1	2	2
26	58	1	1	2	2
26	59	1	1	2	2
26	60	1	1	2	2
26	61	1	2	2	2
26	62	1	2	2	2
26	63	1	2	2	2
26	64	1	2	2	2
26	65	1	2	2	2
26	66	1	2	2	2
26	67	1	2	2	2
26	68	0	2	2	2
26	69	1	2	2	2
26	70	1	2	2	2
26	71	1	2	2	2
26	72	1	2	2	2
26	73	0	1	3	2
26	74	1	1	3	2
26	75	1	1	3	2
26	76	1	1	3	2
26	77	1	1	3	2
26	78	0	1	3	2
26	79	0	1	3	2
26	80	1	1	3	2
26	81	1	1	3	2
26	82	1	1	3	2
26	83	1	1	3	2
26	84	1	1	3	2
26	85	1	2	3	2
26	86	1	2	3	2
26	87	1	2	3	2
26	88	1	2	3	2
26	89	1	2	3	2
26	90	1	2	3	2
26	91	1	2	3	2
26	92	1	2	3	2
26	93	1	2	3	2
26	94	1	2	3	2
26	95	0	2	3	2
26	96	1	2	3	2
27	1	1	1	1	2
27	2	1	1	1	2
27	3	1	1	1	2
27	4	1	1	1	2
27	5	1	1	1	2
27	6	1	1	1	2
27	7	0	1	1	2
27	8	1	1	1	2
27	9	1	1	1	2
27	10	1	1	1	2
27	11	1	1	1	2
27	12	1	1	1	2
27	13	1	2	1	2
27	14	1	2	1	2
27	15	1	2	1	2
27	16	1	2	1	2
27	17	1	2	1	2
27	18	1	2	1	2
27	19	1	2	1	2
27	20	1	2	1	2
27	21	1	2	1	2
27	22	1	2	1	2
27	23	1	2	1	2
27	24	1	2	1	2
27	25	0	1	4	2
27	26	1	1	4	2
27	27	1	1	4	2
27	28	1	1	4	2
27	29	1	1	4	2
27	30	1	1	4	2
27	31	1	1	4	2
27	32	1	1	4	2
27	33	1	1	4	2
27	34	1	1	4	2
27	35	1	1	4	2
27	36	1	1	4	2
27	37	1	2	4	2
27	38	1	2	4	2
27	39	1	2	4	2
27	40	1	2	4	2
27	41	1	2	4	2
27	42	1	2	4	2
27	43	0	2	4	2
27	44	1	2	4	2
27	45	1	2	4	2
27	46	1	2	4	2
27	47	1	2	4	2
27	48	0	2	4	2
27	49	1	1	2	2
27	50	1	1	2	2
27	51	1	1	2	2
27	52	1	1	2	2
27	53	0	1	2	2
27	54	1	1	2	2
27	55	1	1	2	2
27	56	1	1	2	2
27	57	1	1	2	2
27	58	1	1	2	2
27	59	1	1	2	2
27	60	1	1	2	2
27	61	1	2	2	2
27	62	1	2	2	2
27	63	1	2	2	2
27	64	1	2	2	2
27	65	1	2	2	2
27	66	1	2	2	2
27	67	0	2	2	2
27	68	0	2	2	2
27	69	1	2	2	2
27	70	0	2	2	2
27	71	1	2	2	2
27	72	0	2	2	2
27	73	0	1	3	2
27	74	1	1	3	2
27	75	0	1	3	2
27	76	1	1	3	2
27	77	1	1	3	2
27	78	1	1	3	2
27	79	1	1	3	2
27	80	1	1	3	2
27	81	1	1	3	2
27	82	1	1	3	2
27	83	1	1	3	2
27	84	1	1	3	2
27	85	1	2	3	2
27	86	1	2	3	2
27	87	1	2	3	2
27	88	1	2	3	2
27	89	1	2	3	2
27	90	1	2	3	2
27	91	1	2	3	2
27	92	1	2	3	2
27	93	1	2	3	2
27	94	1	2	3	2
27	95	1	2	3	2
27	96	0	2	3	2
28	1	1	1	1	2
28	2	1	1	1	2
28	3	0	1	1	2
28	4	0	1	1	2
28	5	1	1	1	2
28	6	1	1	1	2
28	7	1	1	1	2
28	8	1	1	1	2
28	9	1	1	1	2
28	10	1	1	1	2
28	11	1	1	1	2
28	12	0	1	1	2
28	13	1	2	1	2
28	14	1	2	1	2
28	15	0	2	1	2
28	16	1	2	1	2
28	17	1	2	1	2
28	18	1	2	1	2
28	19	1	2	1	2
28	20	1	2	1	2
28	21	1	2	1	2
28	22	0	2	1	2
28	23	1	2	1	2
28	24	0	2	1	2
28	25	1	1	4	2
28	26	1	1	4	2
28	27	1	1	4	2
28	28	1	1	4	2
28	29	1	1	4	2
28	30	1	1	4	2
28	31	1	1	4	2
28	32	1	1	4	2
28	33	1	1	4	2
28	34	1	1	4	2
28	35	0	1	4	2
28	36	0	1	4	2
28	37	1	2	4	2
28	38	0	2	4	2
28	39	0	2	4	2
28	40	1	2	4	2
28	41	1	2	4	2
28	42	1	2	4	2
28	43	0	2	4	2
28	44	1	2	4	2
28	45	1	2	4	2
28	46	0	2	4	2
28	47	1	2	4	2
28	48	1	2	4	2
28	49	0	1	2	2
28	50	1	1	2	2
28	51	1	1	2	2
28	52	0	1	2	2
28	53	1	1	2	2
28	54	1	1	2	2
28	55	1	1	2	2
28	56	0	1	2	2
28	57	0	1	2	2
28	58	1	1	2	2
28	59	0	1	2	2
28	60	0	1	2	2
28	61	1	2	2	2
28	62	1	2	2	2
28	63	0	2	2	2
28	64	1	2	2	2
28	65	0	2	2	2
28	66	0	2	2	2
28	67	1	2	2	2
28	68	1	2	2	2
28	69	1	2	2	2
28	70	1	2	2	2
28	71	1	2	2	2
28	72	1	2	2	2
28	73	0	1	3	2
28	74	1	1	3	2
28	75	1	1	3	2
28	76	1	1	3	2
28	77	0	1	3	2
28	78	1	1	3	2
28	79	1	1	3	2
28	80	1	1	3	2
28	81	1	1	3	2
28	82	1	1	3	2
28	83	1	1	3	2
28	84	1	1	3	2
28	85	1	2	3	2
28	86	1	2	3	2
28	87	1	2	3	2
28	88	0	2	3	2
28	89	1	2	3	2
28	90	1	2	3	2
28	91	1	2	3	2
28	92	1	2	3	2
28	93	0	2	3	2
28	94	1	2	3	2
28	95	1	2	3	2
28	96	0	2	3	2
29	1	1	1	1	1
29	2	1	1	1	1
29	3	1	1	1	1
29	4	1	1	1	1
29	5	1	1	1	1
29	6	1	1	1	1
29	7	1	1	1	1
29	8	1	1	1	1
29	9	1	1	1	1
29	10	1	1	1	1
29	11	1	1	1	1
29	12	1	1	1	1
29	13	1	2	1	1
29	14	1	2	1	1
29	15	1	2	1	1
29	16	1	2	1	1
29	17	1	2	1	1
29	18	1	2	1	1
29	19	1	2	1	1
29	20	1	2	1	1
29	21	1	2	1	1
29	22	1	2	1	1
29	23	1	2	1	1
29	24	1	2	1	1
29	25	1	1	4	1
29	26	1	1	4	1
29	27	1	1	4	1
29	28	1	1	4	1
29	29	1	1	4	1
29	30	1	1	4	1
29	31	1	1	4	1
29	32	1	1	4	1
29	33	1	1	4	1
29	34	1	1	4	1
29	35	1	1	4	1
29	36	1	1	4	1
29	37	1	2	4	1
29	38	1	2	4	1
29	39	1	2	4	1
29	40	0	2	4	1
29	41	1	2	4	1
29	42	1	2	4	1
29	43	1	2	4	1
29	44	1	2	4	1
29	45	1	2	4	1
29	46	1	2	4	1
29	47	1	2	4	1
29	48	1	2	4	1
29	49	1	1	2	1
29	50	1	1	2	1
29	51	1	1	2	1
29	52	1	1	2	1
29	53	1	1	2	1
29	54	1	1	2	1
29	55	1	1	2	1
29	56	1	1	2	1
29	57	1	1	2	1
29	58	1	1	2	1
29	59	1	1	2	1
29	60	1	1	2	1
29	61	1	2	2	1
29	62	1	2	2	1
29	63	1	2	2	1
29	64	1	2	2	1
29	65	1	2	2	1
29	66	1	2	2	1
29	67	1	2	2	1
29	68	1	2	2	1
29	69	1	2	2	1
29	70	1	2	2	1
29	71	1	2	2	1
29	72	0	2	2	1
29	73	1	1	3	1
29	74	1	1	3	1
29	75	1	1	3	1
29	76	1	1	3	1
29	77	1	1	3	1
29	78	1	1	3	1
29	79	1	1	3	1
29	80	1	1	3	1
29	81	1	1	3	1
29	82	1	1	3	1
29	83	1	1	3	1
29	84	1	1	3	1
29	85	1	2	3	1
29	86	1	2	3	1
29	87	1	2	3	1
29	88	1	2	3	1
29	89	1	2	3	1
29	90	1	2	3	1
29	91	0	2	3	1
29	92	0	2	3	1
29	93	1	2	3	1
29	94	1	2	3	1
29	95	0	2	3	1
29	96	1	2	3	1
31	1	1	1	1	2
31	2	1	1	1	2
31	3	1	1	1	2
31	4	1	1	1	2
31	5	1	1	1	2
31	6	1	1	1	2
31	7	1	1	1	2
31	8	1	1	1	2
31	9	1	1	1	2
31	10	1	1	1	2
31	11	1	1	1	2
31	12	1	1	1	2
31	13	1	2	1	2
31	14	1	2	1	2
31	15	1	2	1	2
31	16	1	2	1	2
31	17	1	2	1	2
31	18	1	2	1	2
31	19	1	2	1	2
31	20	1	2	1	2
31	21	1	2	1	2
31	22	0	2	1	2
31	23	1	2	1	2
31	24	1	2	1	2
31	25	1	1	4	2
31	26	0	1	4	2
31	27	1	1	4	2
31	28	0	1	4	2
31	29	1	1	4	2
31	30	1	1	4	2
31	31	1	1	4	2
31	32	1	1	4	2
31	33	1	1	4	2
31	34	1	1	4	2
31	35	1	1	4	2
31	36	1	1	4	2
31	37	1	2	4	2
31	38	1	2	4	2
31	39	1	2	4	2
31	40	1	2	4	2
31	41	1	2	4	2
31	42	1	2	4	2
31	43	1	2	4	2
31	44	1	2	4	2
31	45	1	2	4	2
31	46	1	2	4	2
31	47	1	2	4	2
31	48	1	2	4	2
31	49	1	1	2	2
31	50	1	1	2	2
31	51	1	1	2	2
31	52	1	1	2	2
31	53	1	1	2	2
31	54	1	1	2	2
31	55	1	1	2	2
31	56	1	1	2	2
31	57	1	1	2	2
31	58	1	1	2	2
31	59	1	1	2	2
31	60	1	1	2	2
31	61	1	2	2	2
31	62	1	2	2	2
31	63	1	2	2	2
31	64	1	2	2	2
31	65	1	2	2	2
31	66	1	2	2	2
31	67	1	2	2	2
31	68	1	2	2	2
31	69	1	2	2	2
31	70	1	2	2	2
31	71	1	2	2	2
31	72	1	2	2	2
31	73	1	1	3	2
31	74	1	1	3	2
31	75	1	1	3	2
31	76	1	1	3	2
31	77	1	1	3	2
31	78	1	1	3	2
31	79	1	1	3	2
31	80	1	1	3	2
31	81	1	1	3	2
31	82	1	1	3	2
31	83	1	1	3	2
31	84	1	1	3	2
31	85	1	2	3	2
31	86	1	2	3	2
31	87	1	2	3	2
31	88	1	2	3	2
31	89	1	2	3	2
31	90	1	2	3	2
31	91	1	2	3	2
31	92	1	2	3	2
31	93	1	2	3	2
31	94	1	2	3	2
31	95	1	2	3	2
31	96	1	2	3	2
32	1	1	1	1	2
32	2	1	1	1	2
32	3	1	1	1	2
32	4	1	1	1	2
32	5	1	1	1	2
32	6	1	1	1	2
32	7	1	1	1	2
32	8	1	1	1	2
32	9	1	1	1	2
32	10	1	1	1	2
32	11	1	1	1	2
32	12	1	1	1	2
32	13	1	2	1	2
32	14	1	2	1	2
32	15	1	2	1	2
32	16	1	2	1	2
32	17	1	2	1	2
32	18	1	2	1	2
32	19	1	2	1	2
32	20	1	2	1	2
32	21	1	2	1	2
32	22	1	2	1	2
32	23	1	2	1	2
32	24	1	2	1	2
32	25	1	1	4	2
32	26	1	1	4	2
32	27	1	1	4	2
32	28	1	1	4	2
32	29	1	1	4	2
32	30	1	1	4	2
32	31	1	1	4	2
32	32	1	1	4	2
32	33	1	1	4	2
32	34	1	1	4	2
32	35	1	1	4	2
32	36	1	1	4	2
32	37	1	2	4	2
32	38	1	2	4	2
32	39	1	2	4	2
32	40	1	2	4	2
32	41	1	2	4	2
32	42	1	2	4	2
32	43	1	2	4	2
32	44	1	2	4	2
32	45	1	2	4	2
32	46	1	2	4	2
32	47	1	2	4	2
32	48	1	2	4	2
32	49	1	1	2	2
32	50	1	1	2	2
32	51	1	1	2	2
32	52	0	1	2	2
32	53	1	1	2	2
32	54	1	1	2	2
32	55	1	1	2	2
32	56	0	1	2	2
32	57	1	1	2	2
32	58	1	1	2	2
32	59	1	1	2	2
32	60	1	1	2	2
32	61	1	2	2	2
32	62	1	2	2	2
32	63	1	2	2	2
32	64	1	2	2	2
32	65	1	2	2	2
32	66	1	2	2	2
32	67	0	2	2	2
32	68	1	2	2	2
32	69	1	2	2	2
32	70	1	2	2	2
32	71	1	2	2	2
32	72	1	2	2	2
32	73	1	1	3	2
32	74	1	1	3	2
32	75	0	1	3	2
32	76	1	1	3	2
32	77	1	1	3	2
32	78	1	1	3	2
32	79	0	1	3	2
32	80	1	1	3	2
32	81	1	1	3	2
32	82	1	1	3	2
32	83	1	1	3	2
32	84	1	1	3	2
32	85	1	2	3	2
32	86	1	2	3	2
32	87	1	2	3	2
32	88	1	2	3	2
32	89	1	2	3	2
32	90	1	2	3	2
32	91	1	2	3	2
32	92	1	2	3	2
32	93	1	2	3	2
32	94	1	2	3	2
32	95	0	2	3	2
32	96	1	2	3	2
35	1	1	1	1	2
35	2	0	1	1	2
35	3	1	1	1	2
35	4	1	1	1	2
35	5	0	1	1	2
35	6	1	1	1	2
35	7	1	1	1	2
35	8	1	1	1	2
35	9	1	1	1	2
35	10	1	1	1	2
35	11	1	1	1	2
35	12	1	1	1	2
35	13	1	2	1	2
35	14	1	2	1	2
35	15	1	2	1	2
35	16	1	2	1	2
35	17	1	2	1	2
35	18	1	2	1	2
35	19	1	2	1	2
35	20	1	2	1	2
35	21	1	2	1	2
35	22	0	2	1	2
35	23	1	2	1	2
35	24	0	2	1	2
35	25	0	1	4	2
35	26	1	1	4	2
35	27	1	1	4	2
35	28	1	1	4	2
35	29	1	1	4	2
35	30	1	1	4	2
35	31	1	1	4	2
35	32	1	1	4	2
35	33	1	1	4	2
35	34	1	1	4	2
35	35	1	1	4	2
35	36	1	1	4	2
35	37	1	2	4	2
35	38	1	2	4	2
35	39	1	2	4	2
35	40	1	2	4	2
35	41	1	2	4	2
35	42	1	2	4	2
35	43	1	2	4	2
35	44	1	2	4	2
35	45	1	2	4	2
35	46	1	2	4	2
35	47	1	2	4	2
35	48	1	2	4	2
35	49	1	1	2	2
35	50	1	1	2	2
35	51	1	1	2	2
35	52	1	1	2	2
35	53	0	1	2	2
35	54	1	1	2	2
35	55	1	1	2	2
35	56	1	1	2	2
35	57	1	1	2	2
35	58	1	1	2	2
35	59	1	1	2	2
35	60	1	1	2	2
35	61	1	2	2	2
35	62	1	2	2	2
35	63	1	2	2	2
35	64	1	2	2	2
35	65	1	2	2	2
35	66	1	2	2	2
35	67	1	2	2	2
35	68	1	2	2	2
35	69	1	2	2	2
35	70	1	2	2	2
35	71	1	2	2	2
35	72	1	2	2	2
35	73	1	1	3	2
35	74	1	1	3	2
35	75	1	1	3	2
35	76	1	1	3	2
35	77	1	1	3	2
35	78	1	1	3	2
35	79	0	1	3	2
35	80	1	1	3	2
35	81	1	1	3	2
35	82	1	1	3	2
35	83	1	1	3	2
35	84	1	1	3	2
35	85	1	2	3	2
35	86	1	2	3	2
35	87	1	2	3	2
35	88	1	2	3	2
35	89	1	2	3	2
35	90	1	2	3	2
35	91	1	2	3	2
35	92	1	2	3	2
35	93	1	2	3	2
35	94	1	2	3	2
35	95	1	2	3	2
35	96	1	2	3	2
43	1	1	1	1	1
43	2	1	1	1	1
43	3	1	1	1	1
43	4	1	1	1	1
43	5	1	1	1	1
43	6	1	1	1	1
43	7	1	1	1	1
43	8	1	1	1	1
43	9	1	1	1	1
43	10	1	1	1	1
43	11	1	1	1	1
43	12	1	1	1	1
43	13	1	2	1	1
43	14	1	2	1	1
43	15	1	2	1	1
43	16	1	2	1	1
43	17	1	2	1	1
43	18	1	2	1	1
43	19	1	2	1	1
43	20	1	2	1	1
43	21	1	2	1	1
43	22	1	2	1	1
43	23	1	2	1	1
43	24	1	2	1	1
43	25	1	1	4	1
43	26	1	1	4	1
43	27	1	1	4	1
43	28	1	1	4	1
43	29	1	1	4	1
43	30	1	1	4	1
43	31	1	1	4	1
43	32	1	1	4	1
43	33	1	1	4	1
43	34	1	1	4	1
43	35	1	1	4	1
43	36	1	1	4	1
43	37	1	2	4	1
43	38	1	2	4	1
43	39	1	2	4	1
43	40	1	2	4	1
43	41	1	2	4	1
43	42	1	2	4	1
43	43	1	2	4	1
43	44	1	2	4	1
43	45	1	2	4	1
43	46	1	2	4	1
43	47	1	2	4	1
43	48	1	2	4	1
43	49	1	1	2	1
43	50	1	1	2	1
43	51	1	1	2	1
43	52	1	1	2	1
43	53	1	1	2	1
43	54	1	1	2	1
43	55	1	1	2	1
43	56	1	1	2	1
43	57	0	1	2	1
43	58	1	1	2	1
43	59	1	1	2	1
43	60	0	1	2	1
43	61	1	2	2	1
43	62	1	2	2	1
43	63	1	2	2	1
43	64	1	2	2	1
43	65	1	2	2	1
43	66	1	2	2	1
43	67	1	2	2	1
43	68	1	2	2	1
43	69	1	2	2	1
43	70	1	2	2	1
43	71	1	2	2	1
43	72	1	2	2	1
43	73	1	1	3	1
43	74	1	1	3	1
43	75	1	1	3	1
43	76	1	1	3	1
43	77	1	1	3	1
43	78	1	1	3	1
43	79	1	1	3	1
43	80	1	1	3	1
43	81	1	1	3	1
43	82	1	1	3	1
43	83	1	1	3	1
43	84	1	1	3	1
43	85	1	2	3	1
43	86	1	2	3	1
43	87	1	2	3	1
43	88	1	2	3	1
43	89	1	2	3	1
43	90	1	2	3	1
43	91	1	2	3	1
43	92	1	2	3	1
43	93	1	2	3	1
43	94	1	2	3	1
43	95	1	2	3	1
43	96	1	2	3	1
44	1	1	1	1	1
44	2	1	1	1	1
44	3	1	1	1	1
44	4	1	1	1	1
44	5	1	1	1	1
44	6	1	1	1	1
44	7	1	1	1	1
44	8	1	1	1	1
44	9	1	1	1	1
44	10	1	1	1	1
44	11	1	1	1	1
44	12	1	1	1	1
44	13	1	2	1	1
44	14	1	2	1	1
44	15	1	2	1	1
44	16	1	2	1	1
44	17	1	2	1	1
44	18	1	2	1	1
44	19	1	2	1	1
44	20	1	2	1	1
44	21	1	2	1	1
44	22	1	2	1	1
44	23	1	2	1	1
44	24	1	2	1	1
44	25	1	1	4	1
44	26	1	1	4	1
44	27	1	1	4	1
44	28	0	1	4	1
44	29	1	1	4	1
44	30	1	1	4	1
44	31	1	1	4	1
44	32	1	1	4	1
44	33	1	1	4	1
44	34	1	1	4	1
44	35	1	1	4	1
44	36	1	1	4	1
44	37	1	2	4	1
44	38	1	2	4	1
44	39	0	2	4	1
44	40	1	2	4	1
44	41	1	2	4	1
44	42	1	2	4	1
44	43	1	2	4	1
44	44	1	2	4	1
44	45	1	2	4	1
44	46	1	2	4	1
44	47	1	2	4	1
44	48	1	2	4	1
44	49	1	1	2	1
44	50	1	1	2	1
44	51	1	1	2	1
44	52	1	1	2	1
44	53	1	1	2	1
44	54	1	1	2	1
44	55	1	1	2	1
44	56	1	1	2	1
44	57	1	1	2	1
44	58	1	1	2	1
44	59	1	1	2	1
44	60	1	1	2	1
44	61	1	2	2	1
44	62	1	2	2	1
44	63	1	2	2	1
44	64	1	2	2	1
44	65	1	2	2	1
44	66	1	2	2	1
44	67	1	2	2	1
44	68	1	2	2	1
44	69	1	2	2	1
44	70	1	2	2	1
44	71	1	2	2	1
44	72	1	2	2	1
44	73	1	1	3	1
44	74	1	1	3	1
44	75	1	1	3	1
44	76	1	1	3	1
44	77	1	1	3	1
44	78	1	1	3	1
44	79	0	1	3	1
44	80	1	1	3	1
44	81	0	1	3	1
44	82	1	1	3	1
44	83	0	1	3	1
44	84	1	1	3	1
44	85	1	2	3	1
44	86	1	2	3	1
44	87	1	2	3	1
44	88	1	2	3	1
44	89	1	2	3	1
44	90	1	2	3	1
44	91	1	2	3	1
44	92	1	2	3	1
44	93	1	2	3	1
44	94	1	2	3	1
44	95	1	2	3	1
44	96	1	2	3	1
46	1	0	1	1	1
46	2	1	1	1	1
46	3	1	1	1	1
46	4	1	1	1	1
46	5	1	1	1	1
46	6	1	1	1	1
46	7	0	1	1	1
46	8	1	1	1	1
46	9	1	1	1	1
46	10	1	1	1	1
46	11	1	1	1	1
46	12	1	1	1	1
46	13	1	2	1	1
46	14	1	2	1	1
46	15	1	2	1	1
46	16	1	2	1	1
46	17	1	2	1	1
46	18	0	2	1	1
46	19	1	2	1	1
46	20	0	2	1	1
46	21	1	2	1	1
46	22	1	2	1	1
46	23	1	2	1	1
46	24	1	2	1	1
46	25	0	1	4	1
46	26	1	1	4	1
46	27	1	1	4	1
46	28	0	1	4	1
46	29	0	1	4	1
46	30	0	1	4	1
46	31	1	1	4	1
46	32	0	1	4	1
46	33	1	1	4	1
46	34	1	1	4	1
46	35	1	1	4	1
46	36	0	1	4	1
46	37	1	2	4	1
46	38	1	2	4	1
46	39	1	2	4	1
46	40	1	2	4	1
46	41	1	2	4	1
46	42	1	2	4	1
46	43	1	2	4	1
46	44	1	2	4	1
46	45	1	2	4	1
46	46	1	2	4	1
46	47	1	2	4	1
46	48	1	2	4	1
46	49	1	1	2	1
46	50	1	1	2	1
46	51	1	1	2	1
46	52	1	1	2	1
46	53	0	1	2	1
46	54	1	1	2	1
46	55	1	1	2	1
46	56	1	1	2	1
46	57	1	1	2	1
46	58	1	1	2	1
46	59	1	1	2	1
46	60	1	1	2	1
46	61	1	2	2	1
46	62	1	2	2	1
46	63	0	2	2	1
46	64	1	2	2	1
46	65	1	2	2	1
46	66	1	2	2	1
46	67	0	2	2	1
46	68	1	2	2	1
46	69	1	2	2	1
46	70	1	2	2	1
46	71	0	2	2	1
46	72	1	2	2	1
46	73	1	1	3	1
46	74	1	1	3	1
46	75	1	1	3	1
46	76	1	1	3	1
46	77	1	1	3	1
46	78	1	1	3	1
46	79	1	1	3	1
46	80	1	1	3	1
46	81	0	1	3	1
46	82	1	1	3	1
46	83	1	1	3	1
46	84	1	1	3	1
46	85	1	2	3	1
46	86	1	2	3	1
46	87	1	2	3	1
46	88	1	2	3	1
46	89	1	2	3	1
46	90	1	2	3	1
46	91	1	2	3	1
46	92	1	2	3	1
46	93	1	2	3	1
46	94	1	2	3	1
46	95	1	2	3	1
46	96	1	2	3	1
55	1	1	1	1	2
55	2	1	1	1	2
55	3	1	1	1	2
55	4	1	1	1	2
55	5	1	1	1	2
55	6	1	1	1	2
55	7	1	1	1	2
55	8	1	1	1	2
55	9	1	1	1	2
55	10	1	1	1	2
55	11	1	1	1	2
55	12	1	1	1	2
55	13	1	2	1	2
55	14	1	2	1	2
55	15	1	2	1	2
55	16	1	2	1	2
55	17	1	2	1	2
55	18	1	2	1	2
55	19	1	2	1	2
55	20	1	2	1	2
55	21	0	2	1	2
55	22	1	2	1	2
55	23	1	2	1	2
55	24	1	2	1	2
55	25	1	1	4	2
55	26	1	1	4	2
55	27	1	1	4	2
55	28	1	1	4	2
55	29	1	1	4	2
55	30	1	1	4	2
55	31	1	1	4	2
55	32	1	1	4	2
55	33	1	1	4	2
55	34	0	1	4	2
55	35	1	1	4	2
55	36	0	1	4	2
55	37	0	2	4	2
55	38	0	2	4	2
55	39	1	2	4	2
55	40	1	2	4	2
55	41	1	2	4	2
55	42	1	2	4	2
55	43	1	2	4	2
55	44	1	2	4	2
55	45	1	2	4	2
55	46	1	2	4	2
55	47	1	2	4	2
55	48	1	2	4	2
55	49	1	1	2	2
55	50	1	1	2	2
55	51	1	1	2	2
55	52	1	1	2	2
55	53	1	1	2	2
55	54	1	1	2	2
55	55	1	1	2	2
55	56	1	1	2	2
55	57	0	1	2	2
55	58	1	1	2	2
55	59	1	1	2	2
55	60	1	1	2	2
55	61	1	2	2	2
55	62	1	2	2	2
55	63	1	2	2	2
55	64	1	2	2	2
55	65	1	2	2	2
55	66	1	2	2	2
55	67	1	2	2	2
55	68	1	2	2	2
55	69	1	2	2	2
55	70	1	2	2	2
55	71	1	2	2	2
55	72	1	2	2	2
55	73	1	1	3	2
55	74	1	1	3	2
55	75	1	1	3	2
55	76	1	1	3	2
55	77	1	1	3	2
55	78	1	1	3	2
55	79	1	1	3	2
55	80	1	1	3	2
55	81	1	1	3	2
55	82	1	1	3	2
55	83	1	1	3	2
55	84	1	1	3	2
55	85	1	2	3	2
55	86	0	2	3	2
55	87	1	2	3	2
55	88	1	2	3	2
55	89	1	2	3	2
55	90	1	2	3	2
55	91	1	2	3	2
55	92	1	2	3	2
55	93	1	2	3	2
55	94	1	2	3	2
55	95	0	2	3	2
55	96	1	2	3	2
59	1	1	1	1	1
59	2	1	1	1	1
59	3	1	1	1	1
59	4	0	1	1	1
59	5	1	1	1	1
59	6	1	1	1	1
59	7	1	1	1	1
59	8	1	1	1	1
59	9	1	1	1	1
59	10	1	1	1	1
59	11	1	1	1	1
59	12	1	1	1	1
59	13	1	2	1	1
59	14	1	2	1	1
59	15	1	2	1	1
59	16	1	2	1	1
59	17	1	2	1	1
59	18	1	2	1	1
59	19	1	2	1	1
59	20	1	2	1	1
59	21	1	2	1	1
59	22	1	2	1	1
59	23	1	2	1	1
59	24	1	2	1	1
59	25	1	1	4	1
59	26	1	1	4	1
59	27	1	1	4	1
59	28	1	1	4	1
59	29	1	1	4	1
59	30	1	1	4	1
59	31	1	1	4	1
59	32	1	1	4	1
59	33	1	1	4	1
59	34	1	1	4	1
59	35	1	1	4	1
59	36	1	1	4	1
59	37	1	2	4	1
59	38	1	2	4	1
59	39	1	2	4	1
59	40	1	2	4	1
59	41	0	2	4	1
59	42	1	2	4	1
59	43	1	2	4	1
59	44	1	2	4	1
59	45	1	2	4	1
59	46	1	2	4	1
59	47	1	2	4	1
59	48	1	2	4	1
59	49	1	1	2	1
59	50	1	1	2	1
59	51	1	1	2	1
59	52	1	1	2	1
59	53	1	1	2	1
59	54	1	1	2	1
59	55	1	1	2	1
59	56	0	1	2	1
59	57	1	1	2	1
59	58	1	1	2	1
59	59	1	1	2	1
59	60	1	1	2	1
59	61	1	2	2	1
59	62	1	2	2	1
59	63	1	2	2	1
59	64	1	2	2	1
59	65	0	2	2	1
59	66	0	2	2	1
59	67	1	2	2	1
59	68	1	2	2	1
59	69	1	2	2	1
59	70	1	2	2	1
59	71	0	2	2	1
59	72	1	2	2	1
59	73	1	1	3	1
59	74	1	1	3	1
59	75	1	1	3	1
59	76	1	1	3	1
59	77	1	1	3	1
59	78	1	1	3	1
59	79	1	1	3	1
59	80	1	1	3	1
59	81	1	1	3	1
59	82	0	1	3	1
59	83	1	1	3	1
59	84	1	1	3	1
59	85	1	2	3	1
59	86	1	2	3	1
59	87	1	2	3	1
59	88	1	2	3	1
59	89	1	2	3	1
59	90	1	2	3	1
59	91	1	2	3	1
59	92	1	2	3	1
59	93	1	2	3	1
59	94	1	2	3	1
59	95	1	2	3	1
59	96	1	2	3	1
60	1	1	1	1	1
60	2	1	1	1	1
60	3	1	1	1	1
60	4	1	1	1	1
60	5	1	1	1	1
60	6	1	1	1	1
60	7	1	1	1	1
60	8	1	1	1	1
60	9	1	1	1	1
60	10	1	1	1	1
60	11	1	1	1	1
60	12	1	1	1	1
60	13	1	2	1	1
60	14	1	2	1	1
60	15	1	2	1	1
60	16	1	2	1	1
60	17	1	2	1	1
60	18	1	2	1	1
60	19	1	2	1	1
60	20	1	2	1	1
60	21	1	2	1	1
60	22	1	2	1	1
60	23	1	2	1	1
60	24	1	2	1	1
60	25	1	1	4	1
60	26	1	1	4	1
60	27	1	1	4	1
60	28	1	1	4	1
60	29	1	1	4	1
60	30	1	1	4	1
60	31	1	1	4	1
60	32	1	1	4	1
60	33	1	1	4	1
60	34	1	1	4	1
60	35	1	1	4	1
60	36	1	1	4	1
60	37	1	2	4	1
60	38	1	2	4	1
60	39	1	2	4	1
60	40	1	2	4	1
60	41	1	2	4	1
60	42	1	2	4	1
60	43	1	2	4	1
60	44	0	2	4	1
60	45	1	2	4	1
60	46	1	2	4	1
60	47	1	2	4	1
60	48	1	2	4	1
60	49	1	1	2	1
60	50	1	1	2	1
60	51	1	1	2	1
60	52	1	1	2	1
60	53	1	1	2	1
60	54	1	1	2	1
60	55	1	1	2	1
60	56	1	1	2	1
60	57	1	1	2	1
60	58	1	1	2	1
60	59	1	1	2	1
60	60	1	1	2	1
60	61	1	2	2	1
60	62	1	2	2	1
60	63	1	2	2	1
60	64	1	2	2	1
60	65	1	2	2	1
60	66	1	2	2	1
60	67	1	2	2	1
60	68	1	2	2	1
60	69	1	2	2	1
60	70	1	2	2	1
60	71	1	2	2	1
60	72	1	2	2	1
60	73	1	1	3	1
60	74	1	1	3	1
60	75	1	1	3	1
60	76	1	1	3	1
60	77	1	1	3	1
60	78	1	1	3	1
60	79	1	1	3	1
60	80	1	1	3	1
60	81	1	1	3	1
60	82	1	1	3	1
60	83	1	1	3	1
60	84	1	1	3	1
60	85	1	2	3	1
60	86	1	2	3	1
60	87	1	2	3	1
60	88	1	2	3	1
60	89	1	2	3	1
60	90	1	2	3	1
60	91	1	2	3	1
60	92	1	2	3	1
60	93	1	2	3	1
60	94	1	2	3	1
60	95	0	2	3	1
60	96	1	2	3	1
63	1	1	1	1	1
63	2	1	1	1	1
63	3	1	1	1	1
63	4	1	1	1	1
63	5	1	1	1	1
63	6	1	1	1	1
63	7	1	1	1	1
63	8	1	1	1	1
63	9	1	1	1	1
63	10	1	1	1	1
63	11	1	1	1	1
63	12	1	1	1	1
63	13	1	2	1	1
63	14	1	2	1	1
63	15	1	2	1	1
63	16	1	2	1	1
63	17	1	2	1	1
63	18	1	2	1	1
63	19	1	2	1	1
63	20	1	2	1	1
63	21	1	2	1	1
63	22	1	2	1	1
63	23	1	2	1	1
63	24	1	2	1	1
63	25	1	1	4	1
63	26	1	1	4	1
63	27	1	1	4	1
63	28	1	1	4	1
63	29	1	1	4	1
63	30	1	1	4	1
63	31	1	1	4	1
63	32	1	1	4	1
63	33	1	1	4	1
63	34	1	1	4	1
63	35	1	1	4	1
63	36	1	1	4	1
63	37	1	2	4	1
63	38	1	2	4	1
63	39	1	2	4	1
63	40	1	2	4	1
63	41	1	2	4	1
63	42	1	2	4	1
63	43	1	2	4	1
63	44	1	2	4	1
63	45	1	2	4	1
63	46	1	2	4	1
63	47	1	2	4	1
63	48	1	2	4	1
63	49	1	1	2	1
63	50	1	1	2	1
63	51	0	1	2	1
63	52	1	1	2	1
63	53	1	1	2	1
63	54	1	1	2	1
63	55	1	1	2	1
63	56	1	1	2	1
63	57	1	1	2	1
63	58	1	1	2	1
63	59	1	1	2	1
63	60	1	1	2	1
63	61	1	2	2	1
63	62	1	2	2	1
63	63	1	2	2	1
63	64	1	2	2	1
63	65	1	2	2	1
63	66	1	2	2	1
63	67	1	2	2	1
63	68	1	2	2	1
63	69	1	2	2	1
63	70	1	2	2	1
63	71	1	2	2	1
63	72	1	2	2	1
63	73	1	1	3	1
63	74	1	1	3	1
63	75	1	1	3	1
63	76	1	1	3	1
63	77	1	1	3	1
63	78	1	1	3	1
63	79	1	1	3	1
63	80	1	1	3	1
63	81	1	1	3	1
63	82	1	1	3	1
63	83	1	1	3	1
63	84	1	1	3	1
63	85	1	2	3	1
63	86	1	2	3	1
63	87	1	2	3	1
63	88	1	2	3	1
63	89	1	2	3	1
63	90	1	2	3	1
63	91	1	2	3	1
63	92	1	2	3	1
63	93	1	2	3	1
63	94	1	2	3	1
63	95	1	2	3	1
63	96	1	2	3	1
64	1	1	1	1	2
64	2	1	1	1	2
64	3	1	1	1	2
64	4	1	1	1	2
64	5	1	1	1	2
64	6	1	1	1	2
64	7	1	1	1	2
64	8	1	1	1	2
64	9	1	1	1	2
64	10	1	1	1	2
64	11	1	1	1	2
64	12	1	1	1	2
64	13	1	2	1	2
64	14	1	2	1	2
64	15	1	2	1	2
64	16	1	2	1	2
64	17	1	2	1	2
64	18	1	2	1	2
64	19	1	2	1	2
64	20	1	2	1	2
64	21	1	2	1	2
64	22	1	2	1	2
64	23	1	2	1	2
64	24	1	2	1	2
64	25	1	1	4	2
64	26	1	1	4	2
64	27	1	1	4	2
64	28	1	1	4	2
64	29	1	1	4	2
64	30	1	1	4	2
64	31	1	1	4	2
64	32	1	1	4	2
64	33	1	1	4	2
64	34	1	1	4	2
64	35	1	1	4	2
64	36	1	1	4	2
64	37	1	2	4	2
64	38	0	2	4	2
64	39	1	2	4	2
64	40	1	2	4	2
64	41	1	2	4	2
64	42	1	2	4	2
64	43	0	2	4	2
64	44	1	2	4	2
64	45	1	2	4	2
64	46	1	2	4	2
64	47	0	2	4	2
64	48	1	2	4	2
64	49	1	1	2	2
64	50	1	1	2	2
64	51	1	1	2	2
64	52	1	1	2	2
64	53	0	1	2	2
64	54	1	1	2	2
64	55	1	1	2	2
64	56	1	1	2	2
64	57	1	1	2	2
64	58	1	1	2	2
64	59	1	1	2	2
64	60	1	1	2	2
64	61	1	2	2	2
64	62	1	2	2	2
64	63	0	2	2	2
64	64	1	2	2	2
64	65	1	2	2	2
64	66	1	2	2	2
64	67	1	2	2	2
64	68	1	2	2	2
64	69	1	2	2	2
64	70	1	2	2	2
64	71	1	2	2	2
64	72	0	2	2	2
64	73	1	1	3	2
64	74	1	1	3	2
64	75	1	1	3	2
64	76	1	1	3	2
64	77	1	1	3	2
64	78	1	1	3	2
64	79	1	1	3	2
64	80	1	1	3	2
64	81	1	1	3	2
64	82	1	1	3	2
64	83	1	1	3	2
64	84	1	1	3	2
64	85	1	2	3	2
64	86	1	2	3	2
64	87	1	2	3	2
64	88	1	2	3	2
64	89	1	2	3	2
64	90	1	2	3	2
64	91	1	2	3	2
64	92	1	2	3	2
64	93	1	2	3	2
64	94	1	2	3	2
64	95	1	2	3	2
64	96	1	2	3	2
70	1	1	1	1	1
70	2	1	1	1	1
70	3	1	1	1	1
70	4	0	1	1	1
70	5	1	1	1	1
70	6	1	1	1	1
70	7	1	1	1	1
70	8	1	1	1	1
70	9	1	1	1	1
70	10	1	1	1	1
70	11	1	1	1	1
70	12	1	1	1	1
70	13	1	2	1	1
70	14	1	2	1	1
70	15	1	2	1	1
70	16	1	2	1	1
70	17	1	2	1	1
70	18	1	2	1	1
70	19	1	2	1	1
70	20	1	2	1	1
70	21	1	2	1	1
70	22	1	2	1	1
70	23	1	2	1	1
70	24	1	2	1	1
70	25	0	1	4	1
70	26	1	1	4	1
70	27	0	1	4	1
70	28	0	1	4	1
70	29	1	1	4	1
70	30	0	1	4	1
70	31	1	1	4	1
70	32	1	1	4	1
70	33	1	1	4	1
70	34	1	1	4	1
70	35	1	1	4	1
70	36	1	1	4	1
70	37	1	2	4	1
70	38	1	2	4	1
70	39	1	2	4	1
70	40	1	2	4	1
70	41	1	2	4	1
70	42	1	2	4	1
70	43	1	2	4	1
70	44	1	2	4	1
70	45	1	2	4	1
70	46	1	2	4	1
70	47	1	2	4	1
70	48	1	2	4	1
70	49	1	1	2	1
70	50	1	1	2	1
70	51	1	1	2	1
70	52	1	1	2	1
70	53	1	1	2	1
70	54	1	1	2	1
70	55	1	1	2	1
70	56	1	1	2	1
70	57	1	1	2	1
70	58	1	1	2	1
70	59	1	1	2	1
70	60	1	1	2	1
70	61	1	2	2	1
70	62	1	2	2	1
70	63	1	2	2	1
70	64	1	2	2	1
70	65	0	2	2	1
70	66	1	2	2	1
70	67	1	2	2	1
70	68	1	2	2	1
70	69	1	2	2	1
70	70	1	2	2	1
70	71	1	2	2	1
70	72	1	2	2	1
70	73	1	1	3	1
70	74	1	1	3	1
70	75	1	1	3	1
70	76	1	1	3	1
70	77	1	1	3	1
70	78	1	1	3	1
70	79	1	1	3	1
[truncated: 5,681 more rows]
