# Supplementary material for: Understanding the mechanisms behind the sexualized-body inversion hypothesis: The role of asymmetry and attention biases
Source: PLoS One. 2018 Apr 5;13(4):e0193944. doi: 10.1371/journal.pone.0193944 (PMC5886406; doi:10.1371/journal.pone.0193944)
Supplement: S4 File — (TXT) [file pone.0193944.s004.txt]

SUB 	Accuracy	pic	ASS_INDEX	symmetryLow1High2	o_p	orient	U1_D2
4	1	1	2.74	1	1	2	2
4	1	2	8.32	1	1	2	2
4	1	3	6.62	1	1	2	2
4	1	4	6.62	1	1	2	2
4	0	5	7.64	1	1	2	2
4	1	6	7.84	1	1	2	2
4	1	7	4.78	1	1	1	2
4	1	8	4.48	1	1	1	2
4	1	9	6.52	1	1	1	2
4	1	10	5.22	1	1	1	2
4	1	11	3.72	1	1	1	2
4	1	12	6.3	1	1	1	2
4	1	13	22.78	2	1	2	2
4	1	14	22.16	2	1	2	2
4	1	15	22.34	2	1	2	2
4	1	16	32.38	2	1	2	2
4	1	17	33.58	2	1	2	2
4	1	18	29.02	2	1	2	2
4	1	19	25.98	2	1	1	2
4	1	20	25.16	2	1	1	2
4	1	21	24.04	2	1	1	2
4	1	22	27.16	2	1	1	2
4	1	23	23.26	2	1	1	2
4	1	24	23.62	2	1	1	2
4	1	25	7.22	1	2	2	2
4	1	26	2.26	1	2	2	2
4	1	27	3.2	1	2	2	2
4	1	28	7.78	1	2	2	2
4	1	29	5.58	1	2	2	2
4	0	30	1.88	1	2	2	2
4	1	31	5.46	1	2	1	2
4	1	32	7.82	1	2	1	2
4	1	33	5.46	1	2	1	2
4	1	34	8.5	1	2	1	2
4	1	35	4.04	1	2	1	2
4	1	36	3.96	1	2	1	2
4	1	37	28.34	2	2	2	2
4	1	38	23.72	2	2	2	2
4	1	39	26.84	2	2	2	2
4	1	40	29.8	2	2	2	2
4	1	41	28.54	2	2	2	2
4	1	42	24.98	2	2	2	2
4	1	43	27.58	2	2	1	2
4	1	44	19.24	2	2	1	2
4	1	45	19.94	2	2	1	2
4	1	46	27.04	2	2	1	2
4	1	47	20.8	2	2	1	2
4	1	48	21.78	2	2	1	2
6	1	1	2.74	1	1	2	1
6	0	2	8.32	1	1	2	1
6	1	3	6.62	1	1	2	1
6	0	4	6.62	1	1	2	1
6	0	5	7.64	1	1	2	1
6	1	6	7.84	1	1	2	1
6	1	7	4.78	1	1	1	1
6	0	8	4.48	1	1	1	1
6	1	9	6.52	1	1	1	1
6	1	10	5.22	1	1	1	1
6	0	11	3.72	1	1	1	1
6	1	12	6.3	1	1	1	1
6	1	13	22.78	2	1	2	1
6	1	14	22.16	2	1	2	1
6	1	15	22.34	2	1	2	1
6	0	16	32.38	2	1	2	1
6	1	17	33.58	2	1	2	1
6	1	18	29.02	2	1	2	1
6	1	19	25.98	2	1	1	1
6	1	20	25.16	2	1	1	1
6	1	21	24.04	2	1	1	1
6	1	22	27.16	2	1	1	1
6	1	23	23.26	2	1	1	1
6	1	24	23.62	2	1	1	1
6	1	25	7.22	1	2	2	1
6	1	26	2.26	1	2	2	1
6	1	27	3.2	1	2	2	1
6	1	28	7.78	1	2	2	1
6	1	29	5.58	1	2	2	1
6	1	30	1.88	1	2	2	1
6	1	31	5.46	1	2	1	1
6	1	32	7.82	1	2	1	1
6	1	33	5.46	1	2	1	1
6	1	34	8.5	1	2	1	1
6	1	35	4.04	1	2	1	1
6	1	36	3.96	1	2	1	1
6	1	37	28.34	2	2	2	1
6	1	38	23.72	2	2	2	1
6	1	39	26.84	2	2	2	1
6	1	40	29.8	2	2	2	1
6	1	41	28.54	2	2	2	1
6	1	42	24.98	2	2	2	1
6	1	43	27.58	2	2	1	1
6	1	44	19.24	2	2	1	1
6	1	45	19.94	2	2	1	1
6	1	46	27.04	2	2	1	1
6	1	47	20.8	2	2	1	1
6	1	48	21.78	2	2	1	1
7	1	1	2.74	1	1	2	1
7	1	2	8.32	1	1	2	1
7	1	3	6.62	1	1	2	1
7	1	4	6.62	1	1	2	1
7	1	5	7.64	1	1	2	1
7	1	6	7.84	1	1	2	1
7	0	7	4.78	1	1	1	1
7	0	8	4.48	1	1	1	1
7	1	9	6.52	1	1	1	1
7	1	10	5.22	1	1	1	1
7	1	11	3.72	1	1	1	1
7	1	12	6.3	1	1	1	1
7	1	13	22.78	2	1	2	1
7	1	14	22.16	2	1	2	1
7	1	15	22.34	2	1	2	1
7	1	16	32.38	2	1	2	1
7	1	17	33.58	2	1	2	1
7	1	18	29.02	2	1	2	1
7	1	19	25.98	2	1	1	1
7	1	20	25.16	2	1	1	1
7	1	21	24.04	2	1	1	1
7	1	22	27.16	2	1	1	1
7	1	23	23.26	2	1	1	1
7	1	24	23.62	2	1	1	1
7	1	25	7.22	1	2	2	1
7	1	26	2.26	1	2	2	1
7	1	27	3.2	1	2	2	1
7	1	28	7.78	1	2	2	1
7	0	29	5.58	1	2	2	1
7	1	30	1.88	1	2	2	1
7	1	31	5.46	1	2	1	1
7	1	32	7.82	1	2	1	1
7	0	33	5.46	1	2	1	1
7	1	34	8.5	1	2	1	1
7	1	35	4.04	1	2	1	1
7	1	36	3.96	1	2	1	1
7	1	37	28.34	2	2	2	1
7	1	38	23.72	2	2	2	1
7	1	39	26.84	2	2	2	1
7	1	40	29.8	2	2	2	1
7	1	41	28.54	2	2	2	1
7	1	42	24.98	2	2	2	1
7	1	43	27.58	2	2	1	1
7	1	44	19.24	2	2	1	1
7	1	45	19.94	2	2	1	1
7	1	46	27.04	2	2	1	1
7	1	47	20.8	2	2	1	1
7	1	48	21.78	2	2	1	1
8	1	1	2.74	1	1	2	1
8	1	2	8.32	1	1	2	1
8	1	3	6.62	1	1	2	1
8	1	4	6.62	1	1	2	1
8	1	5	7.64	1	1	2	1
8	1	6	7.84	1	1	2	1
8	1	7	4.78	1	1	1	1
8	1	8	4.48	1	1	1	1
8	1	9	6.52	1	1	1	1
8	1	10	5.22	1	1	1	1
8	1	11	3.72	1	1	1	1
8	1	12	6.3	1	1	1	1
8	1	13	22.78	2	1	2	1
8	1	14	22.16	2	1	2	1
8	1	15	22.34	2	1	2	1
8	1	16	32.38	2	1	2	1
8	1	17	33.58	2	1	2	1
8	1	18	29.02	2	1	2	1
8	1	19	25.98	2	1	1	1
8	1	20	25.16	2	1	1	1
8	1	21	24.04	2	1	1	1
8	1	22	27.16	2	1	1	1
8	1	23	23.26	2	1	1	1
8	1	24	23.62	2	1	1	1
8	0	25	7.22	1	2	2	1
8	1	26	2.26	1	2	2	1
8	1	27	3.2	1	2	2	1
8	1	28	7.78	1	2	2	1
8	1	29	5.58	1	2	2	1
8	1	30	1.88	1	2	2	1
8	1	31	5.46	1	2	1	1
8	1	32	7.82	1	2	1	1
8	1	33	5.46	1	2	1	1
8	1	34	8.5	1	2	1	1
8	1	35	4.04	1	2	1	1
8	0	36	3.96	1	2	1	1
8	1	37	28.34	2	2	2	1
8	1	38	23.72	2	2	2	1
8	1	39	26.84	2	2	2	1
8	1	40	29.8	2	2	2	1
8	1	41	28.54	2	2	2	1
8	1	42	24.98	2	2	2	1
8	1	43	27.58	2	2	1	1
8	1	44	19.24	2	2	1	1
8	1	45	19.94	2	2	1	1
8	1	46	27.04	2	2	1	1
8	1	47	20.8	2	2	1	1
8	1	48	21.78	2	2	1	1
9	1	1	2.74	1	1	2	1
9	1	2	8.32	1	1	2	1
9	1	3	6.62	1	1	2	1
9	1	4	6.62	1	1	2	1
9	1	5	7.64	1	1	2	1
9	1	6	7.84	1	1	2	1
9	1	7	4.78	1	1	1	1
9	1	8	4.48	1	1	1	1
9	1	9	6.52	1	1	1	1
9	1	10	5.22	1	1	1	1
9	1	11	3.72	1	1	1	1
9	1	12	6.3	1	1	1	1
9	1	13	22.78	2	1	2	1
9	1	14	22.16	2	1	2	1
9	1	15	22.34	2	1	2	1
9	1	16	32.38	2	1	2	1
9	1	17	33.58	2	1	2	1
9	1	18	29.02	2	1	2	1
9	1	19	25.98	2	1	1	1
9	1	20	25.16	2	1	1	1
9	1	21	24.04	2	1	1	1
9	1	22	27.16	2	1	1	1
9	1	23	23.26	2	1	1	1
9	1	24	23.62	2	1	1	1
9	1	25	7.22	1	2	2	1
9	1	26	2.26	1	2	2	1
9	1	27	3.2	1	2	2	1
9	1	28	7.78	1	2	2	1
9	1	29	5.58	1	2	2	1
9	1	30	1.88	1	2	2	1
9	1	31	5.46	1	2	1	1
9	1	32	7.82	1	2	1	1
9	1	33	5.46	1	2	1	1
9	1	34	8.5	1	2	1	1
9	1	35	4.04	1	2	1	1
9	1	36	3.96	1	2	1	1
9	1	37	28.34	2	2	2	1
9	1	38	23.72	2	2	2	1
9	1	39	26.84	2	2	2	1
9	1	40	29.8	2	2	2	1
9	1	41	28.54	2	2	2	1
9	1	42	24.98	2	2	2	1
9	1	43	27.58	2	2	1	1
9	1	44	19.24	2	2	1	1
9	1	45	19.94	2	2	1	1
9	1	46	27.04	2	2	1	1
9	1	47	20.8	2	2	1	1
9	1	48	21.78	2	2	1	1
11	0	1	2.74	1	1	2	2
11	1	2	8.32	1	1	2	2
11	1	3	6.62	1	1	2	2
11	1	4	6.62	1	1	2	2
11	0	5	7.64	1	1	2	2
11	1	6	7.84	1	1	2	2
11	1	7	4.78	1	1	1	2
11	1	8	4.48	1	1	1	2
11	1	9	6.52	1	1	1	2
11	1	10	5.22	1	1	1	2
11	0	11	3.72	1	1	1	2
11	1	12	6.3	1	1	1	2
11	1	13	22.78	2	1	2	2
11	1	14	22.16	2	1	2	2
11	1	15	22.34	2	1	2	2
11	1	16	32.38	2	1	2	2
11	1	17	33.58	2	1	2	2
11	1	18	29.02	2	1	2	2
11	1	19	25.98	2	1	1	2
11	1	20	25.16	2	1	1	2
11	1	21	24.04	2	1	1	2
11	1	22	27.16	2	1	1	2
11	1	23	23.26	2	1	1	2
11	1	24	23.62	2	1	1	2
11	1	25	7.22	1	2	2	2
11	1	26	2.26	1	2	2	2
11	1	27	3.2	1	2	2	2
11	1	28	7.78	1	2	2	2
11	0	29	5.58	1	2	2	2
11	1	30	1.88	1	2	2	2
11	1	31	5.46	1	2	1	2
11	1	32	7.82	1	2	1	2
11	1	33	5.46	1	2	1	2
11	1	34	8.5	1	2	1	2
11	1	35	4.04	1	2	1	2
11	1	36	3.96	1	2	1	2
11	1	37	28.34	2	2	2	2
11	1	38	23.72	2	2	2	2
11	1	39	26.84	2	2	2	2
11	1	40	29.8	2	2	2	2
11	1	41	28.54	2	2	2	2
11	1	42	24.98	2	2	2	2
11	1	43	27.58	2	2	1	2
11	1	44	19.24	2	2	1	2
11	1	45	19.94	2	2	1	2
11	1	46	27.04	2	2	1	2
11	1	47	20.8	2	2	1	2
11	1	48	21.78	2	2	1	2
13	1	1	2.74	1	1	2	1
13	1	2	8.32	1	1	2	1
13	1	3	6.62	1	1	2	1
13	1	4	6.62	1	1	2	1
13	1	5	7.64	1	1	2	1
13	1	6	7.84	1	1	2	1
13	1	7	4.78	1	1	1	1
13	1	8	4.48	1	1	1	1
13	1	9	6.52	1	1	1	1
13	1	10	5.22	1	1	1	1
13	1	11	3.72	1	1	1	1
13	1	12	6.3	1	1	1	1
13	1	13	22.78	2	1	2	1
13	1	14	22.16	2	1	2	1
13	1	15	22.34	2	1	2	1
13	1	16	32.38	2	1	2	1
13	1	17	33.58	2	1	2	1
13	1	18	29.02	2	1	2	1
13	1	19	25.98	2	1	1	1
13	1	20	25.16	2	1	1	1
13	1	21	24.04	2	1	1	1
13	1	22	27.16	2	1	1	1
13	1	23	23.26	2	1	1	1
13	1	24	23.62	2	1	1	1
13	1	25	7.22	1	2	2	1
13	1	26	2.26	1	2	2	1
13	1	27	3.2	1	2	2	1
13	1	28	7.78	1	2	2	1
13	1	29	5.58	1	2	2	1
13	1	30	1.88	1	2	2	1
13	1	31	5.46	1	2	1	1
13	1	32	7.82	1	2	1	1
13	1	33	5.46	1	2	1	1
13	1	34	8.5	1	2	1	1
13	1	35	4.04	1	2	1	1
13	1	36	3.96	1	2	1	1
13	1	37	28.34	2	2	2	1
13	1	38	23.72	2	2	2	1
13	1	39	26.84	2	2	2	1
13	1	40	29.8	2	2	2	1
13	1	41	28.54	2	2	2	1
13	1	42	24.98	2	2	2	1
13	1	43	27.58	2	2	1	1
13	1	44	19.24	2	2	1	1
13	1	45	19.94	2	2	1	1
13	1	46	27.04	2	2	1	1
13	1	47	20.8	2	2	1	1
13	1	48	21.78	2	2	1	1
15	1	1	2.74	1	1	2	2
15	1	2	8.32	1	1	2	2
15	1	3	6.62	1	1	2	2
15	1	4	6.62	1	1	2	2
15	1	5	7.64	1	1	2	2
15	1	6	7.84	1	1	2	2
15	1	7	4.78	1	1	1	2
15	1	8	4.48	1	1	1	2
15	1	9	6.52	1	1	1	2
15	1	10	5.22	1	1	1	2
15	1	11	3.72	1	1	1	2
15	1	12	6.3	1	1	1	2
15	1	13	22.78	2	1	2	2
15	1	14	22.16	2	1	2	2
15	1	15	22.34	2	1	2	2
15	1	16	32.38	2	1	2	2
15	1	17	33.58	2	1	2	2
15	1	18	29.02	2	1	2	2
15	1	19	25.98	2	1	1	2
15	1	20	25.16	2	1	1	2
15	1	21	24.04	2	1	1	2
15	1	22	27.16	2	1	1	2
15	1	23	23.26	2	1	1	2
15	1	24	23.62	2	1	1	2
15	1	25	7.22	1	2	2	2
15	1	26	2.26	1	2	2	2
15	0	27	3.2	1	2	2	2
15	1	28	7.78	1	2	2	2
15	1	29	5.58	1	2	2	2
15	1	30	1.88	1	2	2	2
15	1	31	5.46	1	2	1	2
15	1	32	7.82	1	2	1	2
15	1	33	5.46	1	2	1	2
15	1	34	8.5	1	2	1	2
15	1	35	4.04	1	2	1	2
15	1	36	3.96	1	2	1	2
15	1	37	28.34	2	2	2	2
15	1	38	23.72	2	2	2	2
15	1	39	26.84	2	2	2	2
15	1	40	29.8	2	2	2	2
15	1	41	28.54	2	2	2	2
15	1	42	24.98	2	2	2	2
15	0	43	27.58	2	2	1	2
15	1	44	19.24	2	2	1	2
15	1	45	19.94	2	2	1	2
15	1	46	27.04	2	2	1	2
15	1	47	20.8	2	2	1	2
15	1	48	21.78	2	2	1	2
21	1	1	2.74	1	1	2	2
21	1	2	8.32	1	1	2	2
21	1	3	6.62	1	1	2	2
21	1	4	6.62	1	1	2	2
21	1	5	7.64	1	1	2	2
21	1	6	7.84	1	1	2	2
21	1	7	4.78	1	1	1	2
21	1	8	4.48	1	1	1	2
21	1	9	6.52	1	1	1	2
21	1	10	5.22	1	1	1	2
21	1	11	3.72	1	1	1	2
21	1	12	6.3	1	1	1	2
21	1	13	22.78	2	1	2	2
21	1	14	22.16	2	1	2	2
21	1	15	22.34	2	1	2	2
21	1	16	32.38	2	1	2	2
21	1	17	33.58	2	1	2	2
21	1	18	29.02	2	1	2	2
21	1	19	25.98	2	1	1	2
21	1	20	25.16	2	1	1	2
21	1	21	24.04	2	1	1	2
21	1	22	27.16	2	1	1	2
21	1	23	23.26	2	1	1	2
21	1	24	23.62	2	1	1	2
21	1	25	7.22	1	2	2	2
21	1	26	2.26	1	2	2	2
21	1	27	3.2	1	2	2	2
21	1	28	7.78	1	2	2	2
21	1	29	5.58	1	2	2	2
21	1	30	1.88	1	2	2	2
21	0	31	5.46	1	2	1	2
21	1	32	7.82	1	2	1	2
21	1	33	5.46	1	2	1	2
21	1	34	8.5	1	2	1	2
21	1	35	4.04	1	2	1	2
21	1	36	3.96	1	2	1	2
21	1	37	28.34	2	2	2	2
21	1	38	23.72	2	2	2	2
21	1	39	26.84	2	2	2	2
21	1	40	29.8	2	2	2	2
21	1	41	28.54	2	2	2	2
21	1	42	24.98	2	2	2	2
21	1	43	27.58	2	2	1	2
21	1	44	19.24	2	2	1	2
21	1	45	19.94	2	2	1	2
21	1	46	27.04	2	2	1	2
21	1	47	20.8	2	2	1	2
21	1	48	21.78	2	2	1	2
22	1	1	2.74	1	1	2	2
22	1	2	8.32	1	1	2	2
22	1	3	6.62	1	1	2	2
22	1	4	6.62	1	1	2	2
22	1	5	7.64	1	1	2	2
22	1	6	7.84	1	1	2	2
22	1	7	4.78	1	1	1	2
22	1	8	4.48	1	1	1	2
22	1	9	6.52	1	1	1	2
22	1	10	5.22	1	1	1	2
22	1	11	3.72	1	1	1	2
22	1	12	6.3	1	1	1	2
22	1	13	22.78	2	1	2	2
22	1	14	22.16	2	1	2	2
22	1	15	22.34	2	1	2	2
22	1	16	32.38	2	1	2	2
22	1	17	33.58	2	1	2	2
22	1	18	29.02	2	1	2	2
22	1	19	25.98	2	1	1	2
22	1	20	25.16	2	1	1	2
22	1	21	24.04	2	1	1	2
22	1	22	27.16	2	1	1	2
22	1	23	23.26	2	1	1	2
22	1	24	23.62	2	1	1	2
22	1	25	7.22	1	2	2	2
22	0	26	2.26	1	2	2	2
22	1	27	3.2	1	2	2	2
22	1	28	7.78	1	2	2	2
22	1	29	5.58	1	2	2	2
22	0	30	1.88	1	2	2	2
22	1	31	5.46	1	2	1	2
22	1	32	7.82	1	2	1	2
22	1	33	5.46	1	2	1	2
22	1	34	8.5	1	2	1	2
22	1	35	4.04	1	2	1	2
22	1	36	3.96	1	2	1	2
22	1	37	28.34	2	2	2	2
22	1	38	23.72	2	2	2	2
22	1	39	26.84	2	2	2	2
22	1	40	29.8	2	2	2	2
22	1	41	28.54	2	2	2	2
22	1	42	24.98	2	2	2	2
22	1	43	27.58	2	2	1	2
22	1	44	19.24	2	2	1	2
22	1	45	19.94	2	2	1	2
22	1	46	27.04	2	2	1	2
22	1	47	20.8	2	2	1	2
22	1	48	21.78	2	2	1	2
23	1	1	2.74	1	1	2	2
23	1	2	8.32	1	1	2	2
23	1	3	6.62	1	1	2	2
23	0	4	6.62	1	1	2	2
23	0	5	7.64	1	1	2	2
23	1	6	7.84	1	1	2	2
23	1	7	4.78	1	1	1	2
23	1	8	4.48	1	1	1	2
23	1	9	6.52	1	1	1	2
23	1	10	5.22	1	1	1	2
23	1	11	3.72	1	1	1	2
23	0	12	6.3	1	1	1	2
23	1	13	22.78	2	1	2	2
23	1	14	22.16	2	1	2	2
23	1	15	22.34	2	1	2	2
23	1	16	32.38	2	1	2	2
23	1	17	33.58	2	1	2	2
23	1	18	29.02	2	1	2	2
23	1	19	25.98	2	1	1	2
23	0	20	25.16	2	1	1	2
23	1	21	24.04	2	1	1	2
23	0	22	27.16	2	1	1	2
23	1	23	23.26	2	1	1	2
23	0	24	23.62	2	1	1	2
23	1	25	7.22	1	2	2	2
23	1	26	2.26	1	2	2	2
23	1	27	3.2	1	2	2	2
23	1	28	7.78	1	2	2	2
23	1	29	5.58	1	2	2	2
23	0	30	1.88	1	2	2	2
23	1	31	5.46	1	2	1	2
23	1	32	7.82	1	2	1	2
23	1	33	5.46	1	2	1	2
23	1	34	8.5	1	2	1	2
23	1	35	4.04	1	2	1	2
23	0	36	3.96	1	2	1	2
23	0	37	28.34	2	2	2	2
23	1	38	23.72	2	2	2	2
23	1	39	26.84	2	2	2	2
23	1	40	29.8	2	2	2	2
23	1	41	28.54	2	2	2	2
23	1	42	24.98	2	2	2	2
23	1	43	27.58	2	2	1	2
23	1	44	19.24	2	2	1	2
23	1	45	19.94	2	2	1	2
23	1	46	27.04	2	2	1	2
23	1	47	20.8	2	2	1	2
23	1	48	21.78	2	2	1	2
26	1	1	2.74	1	1	2	1
26	1	2	8.32	1	1	2	1
26	0	3	6.62	1	1	2	1
26	0	4	6.62	1	1	2	1
26	1	5	7.64	1	1	2	1
26	1	6	7.84	1	1	2	1
26	1	7	4.78	1	1	1	1
26	1	8	4.48	1	1	1	1
26	1	9	6.52	1	1	1	1
26	0	10	5.22	1	1	1	1
26	1	11	3.72	1	1	1	1
26	1	12	6.3	1	1	1	1
26	1	13	22.78	2	1	2	1
26	0	14	22.16	2	1	2	1
26	0	15	22.34	2	1	2	1
26	1	16	32.38	2	1	2	1
26	0	17	33.58	2	1	2	1
26	0	18	29.02	2	1	2	1
26	1	19	25.98	2	1	1	1
26	1	20	25.16	2	1	1	1
26	1	21	24.04	2	1	1	1
26	1	22	27.16	2	1	1	1
26	1	23	23.26	2	1	1	1
26	1	24	23.62	2	1	1	1
26	1	25	7.22	1	2	2	1
26	0	26	2.26	1	2	2	1
26	1	27	3.2	1	2	2	1
26	1	28	7.78	1	2	2	1
26	1	29	5.58	1	2	2	1
26	1	30	1.88	1	2	2	1
26	0	31	5.46	1	2	1	1
26	1	32	7.82	1	2	1	1
26	1	33	5.46	1	2	1	1
26	1	34	8.5	1	2	1	1
26	1	35	4.04	1	2	1	1
26	1	36	3.96	1	2	1	1
26	1	37	28.34	2	2	2	1
26	1	38	23.72	2	2	2	1
26	1	39	26.84	2	2	2	1
26	1	40	29.8	2	2	2	1
26	1	41	28.54	2	2	2	1
26	1	42	24.98	2	2	2	1
26	1	43	27.58	2	2	1	1
26	1	44	19.24	2	2	1	1
26	1	45	19.94	2	2	1	1
26	1	46	27.04	2	2	1	1
26	1	47	20.8	2	2	1	1
26	1	48	21.78	2	2	1	1
27	1	1	2.74	1	1	2	1
27	1	2	8.32	1	1	2	1
27	1	3	6.62	1	1	2	1
27	1	4	6.62	1	1	2	1
27	1	5	7.64	1	1	2	1
27	1	6	7.84	1	1	2	1
27	1	7	4.78	1	1	1	1
27	1	8	4.48	1	1	1	1
27	1	9	6.52	1	1	1	1
27	1	10	5.22	1	1	1	1
27	1	11	3.72	1	1	1	1
27	0	12	6.3	1	1	1	1
27	1	13	22.78	2	1	2	1
27	1	14	22.16	2	1	2	1
27	1	15	22.34	2	1	2	1
27	1	16	32.38	2	1	2	1
27	1	17	33.58	2	1	2	1
27	1	18	29.02	2	1	2	1
27	1	19	25.98	2	1	1	1
27	1	20	25.16	2	1	1	1
27	1	21	24.04	2	1	1	1
27	1	22	27.16	2	1	1	1
27	1	23	23.26	2	1	1	1
27	1	24	23.62	2	1	1	1
27	1	25	7.22	1	2	2	1
27	1	26	2.26	1	2	2	1
27	1	27	3.2	1	2	2	1
27	1	28	7.78	1	2	2	1
27	1	29	5.58	1	2	2	1
27	0	30	1.88	1	2	2	1
27	1	31	5.46	1	2	1	1
27	1	32	7.82	1	2	1	1
27	1	33	5.46	1	2	1	1
27	1	34	8.5	1	2	1	1
27	1	35	4.04	1	2	1	1
27	1	36	3.96	1	2	1	1
27	1	37	28.34	2	2	2	1
27	1	38	23.72	2	2	2	1
27	1	39	26.84	2	2	2	1
27	1	40	29.8	2	2	2	1
27	1	41	28.54	2	2	2	1
27	1	42	24.98	2	2	2	1
27	1	43	27.58	2	2	1	1
27	1	44	19.24	2	2	1	1
27	1	45	19.94	2	2	1	1
27	1	46	27.04	2	2	1	1
27	1	47	20.8	2	2	1	1
27	1	48	21.78	2	2	1	1
29	1	1	2.74	1	1	2	2
29	1	2	8.32	1	1	2	2
29	1	3	6.62	1	1	2	2
29	0	4	6.62	1	1	2	2
29	0	5	7.64	1	1	2	2
29	0	6	7.84	1	1	2	2
29	1	7	4.78	1	1	1	2
29	0	8	4.48	1	1	1	2
29	0	9	6.52	1	1	1	2
29	1	10	5.22	1	1	1	2
29	1	11	3.72	1	1	1	2
29	0	12	6.3	1	1	1	2
29	0	13	22.78	2	1	2	2
29	1	14	22.16	2	1	2	2
29	0	15	22.34	2	1	2	2
29	0	16	32.38	2	1	2	2
29	0	17	33.58	2	1	2	2
29	1	18	29.02	2	1	2	2
29	1	19	25.98	2	1	1	2
29	1	20	25.16	2	1	1	2
29	0	21	24.04	2	1	1	2
29	1	22	27.16	2	1	1	2
29	0	23	23.26	2	1	1	2
29	0	24	23.62	2	1	1	2
29	0	25	7.22	1	2	2	2
29	1	26	2.26	1	2	2	2
29	1	27	3.2	1	2	2	2
29	0	28	7.78	1	2	2	2
29	0	29	5.58	1	2	2	2
29	0	30	1.88	1	2	2	2
29	1	31	5.46	1	2	1	2
29	0	32	7.82	1	2	1	2
29	1	33	5.46	1	2	1	2
29	0	34	8.5	1	2	1	2
29	0	35	4.04	1	2	1	2
29	1	36	3.96	1	2	1	2
29	1	37	28.34	2	2	2	2
29	1	38	23.72	2	2	2	2
29	1	39	26.84	2	2	2	2
29	1	40	29.8	2	2	2	2
29	1	41	28.54	2	2	2	2
29	0	42	24.98	2	2	2	2
29	0	43	27.58	2	2	1	2
29	0	44	19.24	2	2	1	2
29	0	45	19.94	2	2	1	2
29	0	46	27.04	2	2	1	2
29	0	47	20.8	2	2	1	2
29	1	48	21.78	2	2	1	2
31	1	1	2.74	1	1	2	2
31	1	2	8.32	1	1	2	2
31	0	3	6.62	1	1	2	2
31	1	4	6.62	1	1	2	2
31	1	5	7.64	1	1	2	2
31	1	6	7.84	1	1	2	2
31	1	7	4.78	1	1	1	2
31	1	8	4.48	1	1	1	2
31	1	9	6.52	1	1	1	2
31	1	10	5.22	1	1	1	2
31	1	11	3.72	1	1	1	2
31	1	12	6.3	1	1	1	2
31	1	13	22.78	2	1	2	2
31	1	14	22.16	2	1	2	2
31	1	15	22.34	2	1	2	2
31	1	16	32.38	2	1	2	2
31	1	17	33.58	2	1	2	2
31	1	18	29.02	2	1	2	2
31	1	19	25.98	2	1	1	2
31	1	20	25.16	2	1	1	2
31	1	21	24.04	2	1	1	2
31	1	22	27.16	2	1	1	2
31	1	23	23.26	2	1	1	2
31	1	24	23.62	2	1	1	2
31	1	25	7.22	1	2	2	2
31	1	26	2.26	1	2	2	2
31	1	27	3.2	1	2	2	2
31	1	28	7.78	1	2	2	2
31	1	29	5.58	1	2	2	2
31	0	30	1.88	1	2	2	2
31	0	31	5.46	1	2	1	2
31	1	32	7.82	1	2	1	2
31	1	33	5.46	1	2	1	2
31	1	34	8.5	1	2	1	2
31	1	35	4.04	1	2	1	2
31	0	36	3.96	1	2	1	2
31	1	37	28.34	2	2	2	2
31	1	38	23.72	2	2	2	2
31	1	39	26.84	2	2	2	2
31	1	40	29.8	2	2	2	2
31	1	41	28.54	2	2	2	2
31	1	42	24.98	2	2	2	2
31	1	43	27.58	2	2	1	2
31	1	44	19.24	2	2	1	2
31	1	45	19.94	2	2	1	2
31	1	46	27.04	2	2	1	2
31	1	47	20.8	2	2	1	2
31	1	48	21.78	2	2	1	2
32	1	1	2.74	1	1	2	1
32	0	2	8.32	1	1	2	1
32	1	3	6.62	1	1	2	1
32	1	4	6.62	1	1	2	1
32	1	5	7.64	1	1	2	1
32	1	6	7.84	1	1	2	1
32	1	7	4.78	1	1	1	1
32	1	8	4.48	1	1	1	1
32	1	9	6.52	1	1	1	1
32	1	10	5.22	1	1	1	1
32	1	11	3.72	1	1	1	1
32	1	12	6.3	1	1	1	1
32	1	13	22.78	2	1	2	1
32	1	14	22.16	2	1	2	1
32	1	15	22.34	2	1	2	1
32	1	16	32.38	2	1	2	1
32	1	17	33.58	2	1	2	1
32	1	18	29.02	2	1	2	1
32	1	19	25.98	2	1	1	1
32	1	20	25.16	2	1	1	1
32	1	21	24.04	2	1	1	1
32	1	22	27.16	2	1	1	1
32	1	23	23.26	2	1	1	1
32	1	24	23.62	2	1	1	1
32	1	25	7.22	1	2	2	1
32	1	26	2.26	1	2	2	1
32	1	27	3.2	1	2	2	1
32	1	28	7.78	1	2	2	1
32	1	29	5.58	1	2	2	1
32	0	30	1.88	1	2	2	1
32	1	31	5.46	1	2	1	1
32	1	32	7.82	1	2	1	1
32	1	33	5.46	1	2	1	1
32	1	34	8.5	1	2	1	1
32	1	35	4.04	1	2	1	1
32	1	36	3.96	1	2	1	1
32	1	37	28.34	2	2	2	1
32	1	38	23.72	2	2	2	1
32	1	39	26.84	2	2	2	1
32	1	40	29.8	2	2	2	1
32	1	41	28.54	2	2	2	1
32	1	42	24.98	2	2	2	1
32	1	43	27.58	2	2	1	1
32	1	44	19.24	2	2	1	1
32	1	45	19.94	2	2	1	1
32	1	46	27.04	2	2	1	1
32	1	47	20.8	2	2	1	1
32	1	48	21.78	2	2	1	1
34	1	1	2.74	1	1	2	2
34	1	2	8.32	1	1	2	2
34	1	3	6.62	1	1	2	2
34	1	4	6.62	1	1	2	2
34	1	5	7.64	1	1	2	2
34	1	6	7.84	1	1	2	2
34	1	7	4.78	1	1	1	2
34	1	8	4.48	1	1	1	2
34	1	9	6.52	1	1	1	2
34	1	10	5.22	1	1	1	2
34	0	11	3.72	1	1	1	2
34	1	12	6.3	1	1	1	2
34	1	13	22.78	2	1	2	2
34	1	14	22.16	2	1	2	2
34	1	15	22.34	2	1	2	2
34	1	16	32.38	2	1	2	2
34	1	17	33.58	2	1	2	2
34	1	18	29.02	2	1	2	2
34	1	19	25.98	2	1	1	2
34	1	20	25.16	2	1	1	2
34	1	21	24.04	2	1	1	2
34	1	22	27.16	2	1	1	2
34	1	23	23.26	2	1	1	2
34	1	24	23.62	2	1	1	2
34	0	25	7.22	1	2	2	2
34	0	26	2.26	1	2	2	2
34	1	27	3.2	1	2	2	2
34	1	28	7.78	1	2	2	2
34	1	29	5.58	1	2	2	2
34	0	30	1.88	1	2	2	2
34	1	31	5.46	1	2	1	2
34	1	32	7.82	1	2	1	2
34	1	33	5.46	1	2	1	2
34	1	34	8.5	1	2	1	2
34	1	35	4.04	1	2	1	2
34	1	36	3.96	1	2	1	2
34	1	37	28.34	2	2	2	2
34	1	38	23.72	2	2	2	2
34	1	39	26.84	2	2	2	2
34	1	40	29.8	2	2	2	2
34	1	41	28.54	2	2	2	2
34	1	42	24.98	2	2	2	2
34	1	43	27.58	2	2	1	2
34	1	44	19.24	2	2	1	2
34	1	45	19.94	2	2	1	2
34	1	46	27.04	2	2	1	2
34	1	47	20.8	2	2	1	2
34	1	48	21.78	2	2	1	2
37	1	1	2.74	1	1	2	2
37	0	2	8.32	1	1	2	2
37	1	3	6.62	1	1	2	2
37	1	4	6.62	1	1	2	2
37	1	5	7.64	1	1	2	2
37	1	6	7.84	1	1	2	2
37	0	7	4.78	1	1	1	2
37	1	8	4.48	1	1	1	2
37	1	9	6.52	1	1	1	2
37	1	10	5.22	1	1	1	2
37	1	11	3.72	1	1	1	2
37	1	12	6.3	1	1	1	2
37	1	13	22.78	2	1	2	2
37	1	14	22.16	2	1	2	2
37	1	15	22.34	2	1	2	2
37	1	16	32.38	2	1	2	2
37	1	17	33.58	2	1	2	2
37	1	18	29.02	2	1	2	2
37	1	19	25.98	2	1	1	2
37	1	20	25.16	2	1	1	2
37	1	21	24.04	2	1	1	2
37	1	22	27.16	2	1	1	2
37	1	23	23.26	2	1	1	2
37	1	24	23.62	2	1	1	2
37	1	25	7.22	1	2	2	2
37	1	26	2.26	1	2	2	2
37	1	27	3.2	1	2	2	2
37	1	28	7.78	1	2	2	2
37	1	29	5.58	1	2	2	2
37	0	30	1.88	1	2	2	2
37	1	31	5.46	1	2	1	2
37	1	32	7.82	1	2	1	2
37	1	33	5.46	1	2	1	2
37	1	34	8.5	1	2	1	2
37	1	35	4.04	1	2	1	2
37	1	36	3.96	1	2	1	2
37	1	37	28.34	2	2	2	2
37	1	38	23.72	2	2	2	2
37	1	39	26.84	2	2	2	2
37	0	40	29.8	2	2	2	2
37	1	41	28.54	2	2	2	2
37	1	42	24.98	2	2	2	2
37	1	43	27.58	2	2	1	2
37	1	44	19.24	2	2	1	2
37	1	45	19.94	2	2	1	2
37	1	46	27.04	2	2	1	2
37	1	47	20.8	2	2	1	2
37	1	48	21.78	2	2	1	2
38	1	1	2.74	1	1	2	2
38	0	2	8.32	1	1	2	2
38	1	3	6.62	1	1	2	2
38	0	4	6.62	1	1	2	2
38	0	5	7.64	1	1	2	2
38	1	6	7.84	1	1	2	2
38	1	7	4.78	1	1	1	2
38	1	8	4.48	1	1	1	2
38	1	9	6.52	1	1	1	2
38	1	10	5.22	1	1	1	2
38	1	11	3.72	1	1	1	2
38	1	12	6.3	1	1	1	2
38	1	13	22.78	2	1	2	2
38	1	14	22.16	2	1	2	2
38	1	15	22.34	2	1	2	2
38	1	16	32.38	2	1	2	2
38	1	17	33.58	2	1	2	2
38	1	18	29.02	2	1	2	2
38	1	19	25.98	2	1	1	2
38	1	20	25.16	2	1	1	2
38	1	21	24.04	2	1	1	2
38	1	22	27.16	2	1	1	2
38	1	23	23.26	2	1	1	2
38	1	24	23.62	2	1	1	2
38	0	25	7.22	1	2	2	2
38	0	26	2.26	1	2	2	2
38	1	27	3.2	1	2	2	2
38	0	28	7.78	1	2	2	2
38	1	29	5.58	1	2	2	2
38	0	30	1.88	1	2	2	2
38	1	31	5.46	1	2	1	2
38	1	32	7.82	1	2	1	2
38	1	33	5.46	1	2	1	2
38	0	34	8.5	1	2	1	2
38	1	35	4.04	1	2	1	2
38	1	36	3.96	1	2	1	2
38	1	37	28.34	2	2	2	2
38	1	38	23.72	2	2	2	2
38	1	39	26.84	2	2	2	2
38	1	40	29.8	2	2	2	2
38	1	41	28.54	2	2	2	2
38	1	42	24.98	2	2	2	2
38	1	43	27.58	2	2	1	2
38	1	44	19.24	2	2	1	2
38	1	45	19.94	2	2	1	2
38	1	46	27.04	2	2	1	2
38	1	47	20.8	2	2	1	2
38	1	48	21.78	2	2	1	2
40	1	1	2.74	1	1	2	2
40	1	2	8.32	1	1	2	2
40	1	3	6.62	1	1	2	2
40	1	4	6.62	1	1	2	2
40	1	5	7.64	1	1	2	2
40	1	6	7.84	1	1	2	2
40	1	7	4.78	1	1	1	2
40	1	8	4.48	1	1	1	2
40	1	9	6.52	1	1	1	2
40	1	10	5.22	1	1	1	2
40	1	11	3.72	1	1	1	2
40	1	12	6.3	1	1	1	2
40	1	13	22.78	2	1	2	2
40	1	14	22.16	2	1	2	2
40	1	15	22.34	2	1	2	2
40	1	16	32.38	2	1	2	2
40	1	17	33.58	2	1	2	2
40	1	18	29.02	2	1	2	2
40	1	19	25.98	2	1	1	2
40	1	20	25.16	2	1	1	2
40	1	21	24.04	2	1	1	2
40	1	22	27.16	2	1	1	2
40	1	23	23.26	2	1	1	2
40	1	24	23.62	2	1	1	2
40	1	25	7.22	1	2	2	2
40	1	26	2.26	1	2	2	2
40	1	27	3.2	1	2	2	2
40	1	28	7.78	1	2	2	2
40	1	29	5.58	1	2	2	2
40	1	30	1.88	1	2	2	2
40	1	31	5.46	1	2	1	2
40	1	32	7.82	1	2	1	2
40	1	33	5.46	1	2	1	2
40	1	34	8.5	1	2	1	2
40	1	35	4.04	1	2	1	2
40	1	36	3.96	1	2	1	2
40	1	37	28.34	2	2	2	2
40	1	38	23.72	2	2	2	2
40	1	39	26.84	2	2	2	2
40	1	40	29.8	2	2	2	2
40	1	41	28.54	2	2	2	2
40	1	42	24.98	2	2	2	2
40	1	43	27.58	2	2	1	2
40	1	44	19.24	2	2	1	2
40	1	45	19.94	2	2	1	2
40	1	46	27.04	2	2	1	2
40	1	47	20.8	2	2	1	2
40	1	48	21.78	2	2	1	2
41	1	1	2.74	1	1	2	2
41	0	2	8.32	1	1	2	2
41	1	3	6.62	1	1	2	2
41	0	4	6.62	1	1	2	2
41	1	5	7.64	1	1	2	2
41	1	6	7.84	1	1	2	2
41	1	7	4.78	1	1	1	2
41	1	8	4.48	1	1	1	2
41	1	9	6.52	1	1	1	2
41	1	10	5.22	1	1	1	2
41	0	11	3.72	1	1	1	2
41	1	12	6.3	1	1	1	2
41	1	13	22.78	2	1	2	2
41	1	14	22.16	2	1	2	2
41	1	15	22.34	2	1	2	2
41	1	16	32.38	2	1	2	2
41	1	17	33.58	2	1	2	2
41	1	18	29.02	2	1	2	2
41	1	19	25.98	2	1	1	2
41	1	20	25.16	2	1	1	2
41	1	21	24.04	2	1	1	2
41	1	22	27.16	2	1	1	2
41	1	23	23.26	2	1	1	2
41	1	24	23.62	2	1	1	2
41	1	25	7.22	1	2	2	2
41	1	26	2.26	1	2	2	2
41	1	27	3.2	1	2	2	2
41	1	28	7.78	1	2	2	2
41	1	29	5.58	1	2	2	2
41	1	30	1.88	1	2	2	2
41	0	31	5.46	1	2	1	2
41	1	32	7.82	1	2	1	2
41	1	33	5.46	1	2	1	2
41	1	34	8.5	1	2	1	2
41	1	35	4.04	1	2	1	2
41	1	36	3.96	1	2	1	2
41	1	37	28.34	2	2	2	2
41	1	38	23.72	2	2	2	2
41	1	39	26.84	2	2	2	2
41	1	40	29.8	2	2	2	2
41	1	41	28.54	2	2	2	2
41	1	42	24.98	2	2	2	2
41	1	43	27.58	2	2	1	2
41	1	44	19.24	2	2	1	2
41	1	45	19.94	2	2	1	2
41	1	46	27.04	2	2	1	2
41	1	47	20.8	2	2	1	2
41	1	48	21.78	2	2	1	2
42	1	1	2.74	1	1	2	1
42	0	2	8.32	1	1	2	1
42	1	3	6.62	1	1	2	1
42	1	4	6.62	1	1	2	1
42	1	5	7.64	1	1	2	1
42	1	6	7.84	1	1	2	1
42	1	7	4.78	1	1	1	1
42	1	8	4.48	1	1	1	1
42	1	9	6.52	1	1	1	1
42	1	10	5.22	1	1	1	1
42	1	11	3.72	1	1	1	1
42	1	12	6.3	1	1	1	1
42	1	13	22.78	2	1	2	1
42	1	14	22.16	2	1	2	1
42	1	15	22.34	2	1	2	1
42	1	16	32.38	2	1	2	1
42	1	17	33.58	2	1	2	1
42	1	18	29.02	2	1	2	1
42	1	19	25.98	2	1	1	1
42	1	20	25.16	2	1	1	1
42	1	21	24.04	2	1	1	1
42	0	22	27.16	2	1	1	1
42	1	23	23.26	2	1	1	1
42	1	24	23.62	2	1	1	1
42	0	25	7.22	1	2	2	1
42	1	26	2.26	1	2	2	1
42	1	27	3.2	1	2	2	1
42	1	28	7.78	1	2	2	1
42	1	29	5.58	1	2	2	1
42	0	30	1.88	1	2	2	1
42	1	31	5.46	1	2	1	1
42	1	32	7.82	1	2	1	1
42	1	33	5.46	1	2	1	1
42	1	34	8.5	1	2	1	1
42	1	35	4.04	1	2	1	1
42	1	36	3.96	1	2	1	1
42	1	37	28.34	2	2	2	1
42	1	38	23.72	2	2	2	1
42	0	39	26.84	2	2	2	1
42	1	40	29.8	2	2	2	1
42	1	41	28.54	2	2	2	1
42	1	42	24.98	2	2	2	1
42	1	43	27.58	2	2	1	1
42	1	44	19.24	2	2	1	1
42	1	45	19.94	2	2	1	1
42	1	46	27.04	2	2	1	1
42	1	47	20.8	2	2	1	1
42	1	48	21.78	2	2	1	1
44	0	1	2.74	1	1	2	1
44	1	2	8.32	1	1	2	1
44	1	3	6.62	1	1	2	1
44	1	4	6.62	1	1	2	1
44	0	5	7.64	1	1	2	1
44	1	6	7.84	1	1	2	1
44	0	7	4.78	1	1	1	1
44	0	8	4.48	1	1	1	1
44	1	9	6.52	1	1	1	1
44	1	10	5.22	1	1	1	1
44	0	11	3.72	1	1	1	1
44	1	12	6.3	1	1	1	1
44	1	13	22.78	2	1	2	1
44	0	14	22.16	2	1	2	1
44	0	15	22.34	2	1	2	1
44	1	16	32.38	2	1	2	1
44	1	17	33.58	2	1	2	1
44	1	18	29.02	2	1	2	1
44	0	19	25.98	2	1	1	1
44	1	20	25.16	2	1	1	1
44	1	21	24.04	2	1	1	1
44	1	22	27.16	2	1	1	1
44	1	23	23.26	2	1	1	1
44	1	24	23.62	2	1	1	1
44	0	25	7.22	1	2	2	1
44	1	26	2.26	1	2	2	1
44	1	27	3.2	1	2	2	1
44	1	28	7.78	1	2	2	1
44	1	29	5.58	1	2	2	1
44	0	30	1.88	1	2	2	1
44	0	31	5.46	1	2	1	1
44	1	32	7.82	1	2	1	1
44	1	33	5.46	1	2	1	1
44	1	34	8.5	1	2	1	1
44	1	35	4.04	1	2	1	1
44	0	36	3.96	1	2	1	1
44	1	37	28.34	2	2	2	1
44	1	38	23.72	2	2	2	1
44	1	39	26.84	2	2	2	1
44	1	40	29.8	2	2	2	1
44	1	41	28.54	2	2	2	1
44	1	42	24.98	2	2	2	1
44	1	43	27.58	2	2	1	1
44	1	44	19.24	2	2	1	1
44	1	45	19.94	2	2	1	1
44	1	46	27.04	2	2	1	1
44	1	47	20.8	2	2	1	1
44	1	48	21.78	2	2	1	1
45	1	1	2.74	1	1	2	2
45	1	2	8.32	1	1	2	2
45	1	3	6.62	1	1	2	2
45	1	4	6.62	1	1	2	2
45	0	5	7.64	1	1	2	2
45	1	6	7.84	1	1	2	2
45	1	7	4.78	1	1	1	2
45	1	8	4.48	1	1	1	2
45	0	9	6.52	1	1	1	2
45	1	10	5.22	1	1	1	2
45	1	11	3.72	1	1	1	2
45	1	12	6.3	1	1	1	2
45	1	13	22.78	2	1	2	2
45	1	14	22.16	2	1	2	2
45	1	15	22.34	2	1	2	2
45	1	16	32.38	2	1	2	2
45	0	17	33.58	2	1	2	2
45	1	18	29.02	2	1	2	2
45	1	19	25.98	2	1	1	2
45	1	20	25.16	2	1	1	2
45	1	21	24.04	2	1	1	2
45	1	22	27.16	2	1	1	2
45	1	23	23.26	2	1	1	2
45	1	24	23.62	2	1	1	2
45	0	25	7.22	1	2	2	2
45	0	26	2.26	1	2	2	2
45	0	27	3.2	1	2	2	2
45	1	28	7.78	1	2	2	2
45	1	29	5.58	1	2	2	2
45	1	30	1.88	1	2	2	2
45	0	31	5.46	1	2	1	2
45	1	32	7.82	1	2	1	2
45	1	33	5.46	1	2	1	2
45	1	34	8.5	1	2	1	2
45	1	35	4.04	1	2	1	2
45	0	36	3.96	1	2	1	2
45	1	37	28.34	2	2	2	2
45	1	38	23.72	2	2	2	2
45	1	39	26.84	2	2	2	2
45	1	40	29.8	2	2	2	2
45	1	41	28.54	2	2	2	2
45	1	42	24.98	2	2	2	2
45	1	43	27.58	2	2	1	2
45	1	44	19.24	2	2	1	2
45	1	45	19.94	2	2	1	2
45	1	46	27.04	2	2	1	2
45	1	47	20.8	2	2	1	2
45	1	48	21.78	2	2	1	2
52	1	1	2.74	1	1	2	1
52	1	2	8.32	1	1	2	1
52	1	3	6.62	1	1	2	1
52	1	4	6.62	1	1	2	1
52	1	5	7.64	1	1	2	1
52	1	6	7.84	1	1	2	1
52	0	7	4.78	1	1	1	1
52	1	8	4.48	1	1	1	1
52	1	9	6.52	1	1	1	1
52	1	10	5.22	1	1	1	1
52	1	11	3.72	1	1	1	1
52	1	12	6.3	1	1	1	1
52	1	13	22.78	2	1	2	1
52	1	14	22.16	2	1	2	1
52	1	15	22.34	2	1	2	1
52	1	16	32.38	2	1	2	1
52	1	17	33.58	2	1	2	1
52	1	18	29.02	2	1	2	1
52	1	19	25.98	2	1	1	1
52	1	20	25.16	2	1	1	1
52	1	21	24.04	2	1	1	1
52	1	22	27.16	2	1	1	1
52	1	23	23.26	2	1	1	1
52	1	24	23.62	2	1	1	1
52	1	25	7.22	1	2	2	1
52	1	26	2.26	1	2	2	1
52	1	27	3.2	1	2	2	1
52	1	28	7.78	1	2	2	1
52	1	29	5.58	1	2	2	1
52	0	30	1.88	1	2	2	1
52	1	31	5.46	1	2	1	1
52	1	32	7.82	1	2	1	1
52	1	33	5.46	1	2	1	1
52	1	34	8.5	1	2	1	1
52	1	35	4.04	1	2	1	1
52	1	36	3.96	1	2	1	1
52	1	37	28.34	2	2	2	1
52	1	38	23.72	2	2	2	1
52	1	39	26.84	2	2	2	1
52	1	40	29.8	2	2	2	1
52	1	41	28.54	2	2	2	1
52	1	42	24.98	2	2	2	1
52	1	43	27.58	2	2	1	1
52	1	44	19.24	2	2	1	1
52	1	45	19.94	2	2	1	1
52	1	46	27.04	2	2	1	1
52	1	47	20.8	2	2	1	1
52	1	48	21.78	2	2	1	1
53	1	1	2.74	1	1	2	2
53	1	2	8.32	1	1	2	2
53	1	3	6.62	1	1	2	2
53	1	4	6.62	1	1	2	2
53	1	5	7.64	1	1	2	2
53	1	6	7.84	1	1	2	2
53	0	7	4.78	1	1	1	2
53	1	8	4.48	1	1	1	2
53	1	9	6.52	1	1	1	2
53	1	10	5.22	1	1	1	2
53	1	11	3.72	1	1	1	2
53	1	12	6.3	1	1	1	2
53	1	13	22.78	2	1	2	2
53	1	14	22.16	2	1	2	2
53	1	15	22.34	2	1	2	2
53	1	16	32.38	2	1	2	2
53	1	17	33.58	2	1	2	2
53	1	18	29.02	2	1	2	2
53	1	19	25.98	2	1	1	2
53	1	20	25.16	2	1	1	2
53	1	21	24.04	2	1	1	2
53	1	22	27.16	2	1	1	2
53	1	23	23.26	2	1	1	2
53	1	24	23.62	2	1	1	2
53	1	25	7.22	1	2	2	2
53	1	26	2.26	1	2	2	2
53	1	27	3.2	1	2	2	2
53	1	28	7.78	1	2	2	2
53	1	29	5.58	1	2	2	2
53	1	30	1.88	1	2	2	2
53	1	31	5.46	1	2	1	2
53	1	32	7.82	1	2	1	2
53	1	33	5.46	1	2	1	2
53	1	34	8.5	1	2	1	2
53	1	35	4.04	1	2	1	2
53	1	36	3.96	1	2	1	2
53	1	37	28.34	2	2	2	2
53	1	38	23.72	2	2	2	2
53	1	39	26.84	2	2	2	2
53	1	40	29.8	2	2	2	2
53	1	41	28.54	2	2	2	2
53	1	42	24.98	2	2	2	2
53	1	43	27.58	2	2	1	2
53	1	44	19.24	2	2	1	2
53	1	45	19.94	2	2	1	2
53	1	46	27.04	2	2	1	2
53	1	47	20.8	2	2	1	2
53	1	48	21.78	2	2	1	2
55	1	1	2.74	1	1	2	2
55	1	2	8.32	1	1	2	2
55	1	3	6.62	1	1	2	2
55	1	4	6.62	1	1	2	2
55	1	5	7.64	1	1	2	2
55	1	6	7.84	1	1	2	2
55	1	7	4.78	1	1	1	2
55	1	8	4.48	1	1	1	2
55	1	9	6.52	1	1	1	2
55	1	10	5.22	1	1	1	2
55	1	11	3.72	1	1	1	2
55	1	12	6.3	1	1	1	2
55	1	13	22.78	2	1	2	2
55	1	14	22.16	2	1	2	2
55	1	15	22.34	2	1	2	2
55	1	16	32.38	2	1	2	2
55	1	17	33.58	2	1	2	2
55	1	18	29.02	2	1	2	2
55	1	19	25.98	2	1	1	2
55	1	20	25.16	2	1	1	2
55	1	21	24.04	2	1	1	2
55	1	22	27.16	2	1	1	2
55	1	23	23.26	2	1	1	2
55	1	24	23.62	2	1	1	2
55	1	25	7.22	1	2	2	2
55	1	26	2.26	1	2	2	2
55	1	27	3.2	1	2	2	2
55	1	28	7.78	1	2	2	2
55	1	29	5.58	1	2	2	2
55	1	30	1.88	1	2	2	2
55	1	31	5.46	1	2	1	2
55	1	32	7.82	1	2	1	2
55	1	33	5.46	1	2	1	2
55	1	34	8.5	1	2	1	2
55	1	35	4.04	1	2	1	2
55	1	36	3.96	1	2	1	2
55	1	37	28.34	2	2	2	2
55	1	38	23.72	2	2	2	2
55	1	39	26.84	2	2	2	2
55	1	40	29.8	2	2	2	2
55	1	41	28.54	2	2	2	2
55	1	42	24.98	2	2	2	2
55	1	43	27.58	2	2	1	2
55	1	44	19.24	2	2	1	2
55	1	45	19.94	2	2	1	2
55	1	46	27.04	2	2	1	2
55	1	47	20.8	2	2	1	2
55	1	48	21.78	2	2	1	2
56	1	1	2.74	1	1	2	2
56	0	2	8.32	1	1	2	2
56	1	3	6.62	1	1	2	2
56	1	4	6.62	1	1	2	2
56	1	5	7.64	1	1	2	2
56	1	6	7.84	1	1	2	2
56	0	7	4.78	1	1	1	2
56	1	8	4.48	1	1	1	2
56	1	9	6.52	1	1	1	2
56	1	10	5.22	1	1	1	2
56	0	11	3.72	1	1	1	2
56	1	12	6.3	1	1	1	2
56	1	13	22.78	2	1	2	2
56	1	14	22.16	2	1	2	2
56	1	15	22.34	2	1	2	2
56	1	16	32.38	2	1	2	2
56	1	17	33.58	2	1	2	2
56	1	18	29.02	2	1	2	2
56	1	19	25.98	2	1	1	2
56	1	20	25.16	2	1	1	2
56	1	21	24.04	2	1	1	2
56	1	22	27.16	2	1	1	2
56	1	23	23.26	2	1	1	2
56	1	24	23.62	2	1	1	2
56	1	25	7.22	1	2	2	2
56	1	26	2.26	1	2	2	2
56	1	27	3.2	1	2	2	2
56	1	28	7.78	1	2	2	2
56	1	29	5.58	1	2	2	2
56	1	30	1.88	1	2	2	2
56	1	31	5.46	1	2	1	2
56	1	32	7.82	1	2	1	2
56	1	33	5.46	1	2	1	2
56	1	34	8.5	1	2	1	2
56	1	35	4.04	1	2	1	2
56	1	36	3.96	1	2	1	2
56	1	37	28.34	2	2	2	2
56	1	38	23.72	2	2	2	2
56	1	39	26.84	2	2	2	2
56	1	40	29.8	2	2	2	2
56	1	41	28.54	2	2	2	2
56	1	42	24.98	2	2	2	2
56	1	43	27.58	2	2	1	2
56	1	44	19.24	2	2	1	2
56	1	45	19.94	2	2	1	2
56	0	46	27.04	2	2	1	2
56	1	47	20.8	2	2	1	2
56	1	48	21.78	2	2	1	2
57	1	1	2.74	1	1	2	1
57	1	2	8.32	1	1	2	1
57	1	3	6.62	1	1	2	1
57	1	4	6.62	1	1	2	1
57	1	5	7.64	1	1	2	1
57	1	6	7.84	1	1	2	1
57	1	7	4.78	1	1	1	1
57	1	8	4.48	1	1	1	1
57	1	9	6.52	1	1	1	1
57	1	10	5.22	1	1	1	1
57	1	11	3.72	1	1	1	1
57	1	12	6.3	1	1	1	1
57	1	13	22.78	2	1	2	1
57	1	14	22.16	2	1	2	1
57	1	15	22.34	2	1	2	1
57	1	16	32.38	2	1	2	1
57	1	17	33.58	2	1	2	1
57	1	18	29.02	2	1	2	1
57	1	19	25.98	2	1	1	1
57	1	20	25.16	2	1	1	1
57	1	21	24.04	2	1	1	1
57	1	22	27.16	2	1	1	1
57	1	23	23.26	2	1	1	1
57	1	24	23.62	2	1	1	1
57	1	25	7.22	1	2	2	1
57	1	26	2.26	1	2	2	1
57	1	27	3.2	1	2	2	1
57	0	28	7.78	1	2	2	1
57	0	29	5.58	1	2	2	1
57	1	30	1.88	1	2	2	1
57	0	31	5.46	1	2	1	1
57	1	32	7.82	1	2	1	1
57	1	33	5.46	1	2	1	1
57	1	34	8.5	1	2	1	1
57	1	35	4.04	1	2	1	1
57	1	36	3.96	1	2	1	1
57	1	37	28.34	2	2	2	1
57	1	38	23.72	2	2	2	1
57	1	39	26.84	2	2	2	1
57	1	40	29.8	2	2	2	1
57	1	41	28.54	2	2	2	1
57	1	42	24.98	2	2	2	1
57	1	43	27.58	2	2	1	1
57	1	44	19.24	2	2	1	1
57	1	45	19.94	2	2	1	1
57	1	46	27.04	2	2	1	1
57	1	47	20.8	2	2	1	1
57	1	48	21.78	2	2	1	1
58	1	1	2.74	1	1	2	2
58	1	2	8.32	1	1	2	2
58	0	3	6.62	1	1	2	2
58	1	4	6.62	1	1	2	2
58	1	5	7.64	1	1	2	2
58	1	6	7.84	1	1	2	2
58	1	7	4.78	1	1	1	2
58	1	8	4.48	1	1	1	2
58	0	9	6.52	1	1	1	2
58	1	10	5.22	1	1	1	2
58	1	11	3.72	1	1	1	2
58	1	12	6.3	1	1	1	2
58	1	13	22.78	2	1	2	2
58	1	14	22.16	2	1	2	2
58	1	15	22.34	2	1	2	2
58	1	16	32.38	2	1	2	2
58	1	17	33.58	2	1	2	2
58	0	18	29.02	2	1	2	2
58	1	19	25.98	2	1	1	2
58	1	20	25.16	2	1	1	2
58	1	21	24.04	2	1	1	2
58	1	22	27.16	2	1	1	2
58	1	23	23.26	2	1	1	2
58	1	24	23.62	2	1	1	2
58	1	25	7.22	1	2	2	2
58	0	26	2.26	1	2	2	2
58	0	27	3.2	1	2	2	2
58	1	28	7.78	1	2	2	2
58	1	29	5.58	1	2	2	2
58	0	30	1.88	1	2	2	2
58	1	31	5.46	1	2	1	2
58	1	32	7.82	1	2	1	2
58	1	33	5.46	1	2	1	2
58	1	34	8.5	1	2	1	2
58	1	35	4.04	1	2	1	2
58	1	36	3.96	1	2	1	2
58	0	37	28.34	2	2	2	2
58	1	38	23.72	2	2	2	2
58	1	39	26.84	2	2	2	2
58	1	40	29.8	2	2	2	2
58	0	41	28.54	2	2	2	2
58	1	42	24.98	2	2	2	2
58	1	43	27.58	2	2	1	2
58	1	44	19.24	2	2	1	2
58	1	45	19.94	2	2	1	2
58	1	46	27.04	2	2	1	2
58	0	47	20.8	2	2	1	2
58	1	48	21.78	2	2	1	2
64	1	1	2.74	1	1	2	2
64	1	2	8.32	1	1	2	2
64	1	3	6.62	1	1	2	2
64	1	4	6.62	1	1	2	2
64	1	5	7.64	1	1	2	2
64	1	6	7.84	1	1	2	2
64	1	7	4.78	1	1	1	2
64	1	8	4.48	1	1	1	2
64	0	9	6.52	1	1	1	2
64	1	10	5.22	1	1	1	2
64	1	11	3.72	1	1	1	2
64	1	12	6.3	1	1	1	2
64	1	13	22.78	2	1	2	2
64	1	14	22.16	2	1	2	2
64	1	15	22.34	2	1	2	2
64	1	16	32.38	2	1	2	2
64	1	17	33.58	2	1	2	2
64	1	18	29.02	2	1	2	2
64	1	19	25.98	2	1	1	2
64	1	20	25.16	2	1	1	2
64	1	21	24.04	2	1	1	2
64	1	22	27.16	2	1	1	2
64	1	23	23.26	2	1	1	2
64	1	24	23.62	2	1	1	2
64	1	25	7.22	1	2	2	2
64	1	26	2.26	1	2	2	2
64	1	27	3.2	1	2	2	2
64	1	28	7.78	1	2	2	2
64	1	29	5.58	1	2	2	2
64	0	30	1.88	1	2	2	2
64	1	31	5.46	1	2	1	2
64	1	32	7.82	1	2	1	2
64	1	33	5.46	1	2	1	2
64	1	34	8.5	1	2	1	2
64	1	35	4.04	1	2	1	2
64	1	36	3.96	1	2	1	2
64	1	37	28.34	2	2	2	2
64	1	38	23.72	2	2	2	2
64	1	39	26.84	2	2	2	2
64	1	40	29.8	2	2	2	2
64	1	41	28.54	2	2	2	2
64	1	42	24.98	2	2	2	2
64	1	43	27.58	2	2	1	2
64	1	44	19.24	2	2	1	2
64	1	45	19.94	2	2	1	2
64	0	46	27.04	2	2	1	2
64	1	47	20.8	2	2	1	2
64	1	48	21.78	2	2	1	2
65	1	1	2.74	1	1	2	1
65	1	2	8.32	1	1	2	1
65	1	3	6.62	1	1	2	1
65	1	4	6.62	1	1	2	1
65	1	5	7.64	1	1	2	1
65	1	6	7.84	1	1	2	1
65	1	7	4.78	1	1	1	1
65	1	8	4.48	1	1	1	1
65	1	9	6.52	1	1	1	1
65	1	10	5.22	1	1	1	1
65	1	11	3.72	1	1	1	1
65	1	12	6.3	1	1	1	1
65	1	13	22.78	2	1	2	1
65	1	14	22.16	2	1	2	1
65	1	15	22.34	2	1	2	1
65	1	16	32.38	2	1	2	1
65	1	17	33.58	2	1	2	1
65	1	18	29.02	2	1	2	1
65	1	19	25.98	2	1	1	1
65	1	20	25.16	2	1	1	1
65	1	21	24.04	2	1	1	1
65	1	22	27.16	2	1	1	1
65	1	23	23.26	2	1	1	1
65	1	24	23.62	2	1	1	1
65	1	25	7.22	1	2	2	1
65	1	26	2.26	1	2	2	1
65	0	27	3.2	1	2	2	1
65	1	28	7.78	1	2	2	1
65	1	29	5.58	1	2	2	1
65	1	30	1.88	1	2	2	1
65	0	31	5.46	1	2	1	1
65	1	32	7.82	1	2	1	1
65	1	33	5.46	1	2	1	1
65	1	34	8.5	1	2	1	1
65	1	35	4.04	1	2	1	1
65	0	36	3.96	1	2	1	1
65	1	37	28.34	2	2	2	1
65	1	38	23.72	2	2	2	1
65	1	39	26.84	2	2	2	1
65	1	40	29.8	2	2	2	1
65	1	41	28.54	2	2	2	1
65	1	42	24.98	2	2	2	1
65	1	43	27.58	2	2	1	1
65	1	44	19.24	2	2	1	1
65	1	45	19.94	2	2	1	1
65	1	46	27.04	2	2	1	1
65	1	47	20.8	2	2	1	1
65	1	48	21.78	2	2	1	1
67	1	1	2.74	1	1	2	2
67	0	2	8.32	1	1	2	2
67	1	3	6.62	1	1	2	2
67	1	4	6.62	1	1	2	2
67	1	5	7.64	1	1	2	2
67	1	6	7.84	1	1	2	2
67	0	7	4.78	1	1	1	2
67	1	8	4.48	1	1	1	2
67	1	9	6.52	1	1	1	2
67	1	10	5.22	1	1	1	2
67	1	11	3.72	1	1	1	2
67	1	12	6.3	1	1	1	2
67	1	13	22.78	2	1	2	2
67	1	14	22.16	2	1	2	2
67	1	15	22.34	2	1	2	2
67	1	16	32.38	2	1	2	2
67	1	17	33.58	2	1	2	2
67	1	18	29.02	2	1	2	2
67	1	19	25.98	2	1	1	2
67	1	20	25.16	2	1	1	2
67	1	21	24.04	2	1	1	2
67	1	22	27.16	2	1	1	2
67	1	23	23.26	2	1	1	2
67	1	24	23.62	2	1	1	2
67	1	25	7.22	1	2	2	2
67	1	26	2.26	1	2	2	2
67	1	27	3.2	1	2	2	2
67	1	28	7.78	1	2	2	2
67	1	29	5.58	1	2	2	2
67	1	30	1.88	1	2	2	2
67	1	31	5.46	1	2	1	2
67	1	32	7.82	1	2	1	2
67	1	33	5.46	1	2	1	2
67	1	34	8.5	1	2	1	2
67	1	35	4.04	1	2	1	2
67	1	36	3.96	1	2	1	2
67	1	37	28.34	2	2	2	2
67	1	38	23.72	2	2	2	2
67	1	39	26.84	2	2	2	2
67	1	40	29.8	2	2	2	2
67	1	41	28.54	2	2	2	2
67	1	42	24.98	2	2	2	2
67	1	43	27.58	2	2	1	2
67	1	44	19.24	2	2	1	2
67	1	45	19.94	2	2	1	2
67	1	46	27.04	2	2	1	2
67	1	47	20.8	2	2	1	2
67	1	48	21.78	2	2	1	2
69	1	1	2.74	1	1	2	2
69	1	2	8.32	1	1	2	2
69	1	3	6.62	1	1	2	2
69	1	4	6.62	1	1	2	2
69	1	5	7.64	1	1	2	2
69	1	6	7.84	1	1	2	2
69	1	7	4.78	1	1	1	2
69	1	8	4.48	1	1	1	2
69	1	9	6.52	1	1	1	2
69	1	10	5.22	1	1	1	2
69	1	11	3.72	1	1	1	2
69	0	12	6.3	1	1	1	2
69	1	13	22.78	2	1	2	2
69	1	14	22.16	2	1	2	2
69	1	15	22.34	2	1	2	2
69	1	16	32.38	2	1	2	2
69	1	17	33.58	2	1	2	2
69	1	18	29.02	2	1	2	2
69	1	19	25.98	2	1	1	2
69	1	20	25.16	2	1	1	2
69	1	21	24.04	2	1	1	2
69	1	22	27.16	2	1	1	2
69	1	23	23.26	2	1	1	2
69	1	24	23.62	2	1	1	2
69	1	25	7.22	1	2	2	2
69	1	26	2.26	1	2	2	2
69	1	27	3.2	1	2	2	2
69	1	28	7.78	1	2	2	2
69	1	29	5.58	1	2	2	2
69	0	30	1.88	1	2	2	2
69	0	31	5.46	1	2	1	2
69	1	32	7.82	1	2	1	2
69	1	33	5.46	1	2	1	2
69	1	34	8.5	1	2	1	2
69	1	35	4.04	1	2	1	2
69	1	36	3.96	1	2	1	2
69	1	37	28.34	2	2	2	2
69	1	38	23.72	2	2	2	2
69	1	39	26.84	2	2	2	2
69	1	40	29.8	2	2	2	2
69	1	41	28.54	2	2	2	2
69	1	42	24.98	2	2	2	2
69	1	43	27.58	2	2	1	2
69	1	44	19.24	2	2	1	2
69	1	45	19.94	2	2	1	2
69	1	46	27.04	2	2	1	2
69	1	47	20.8	2	2	1	2
69	1	48	21.78	2	2	1	2
74	1	1	2.74	1	1	2	2
74	0	2	8.32	1	1	2	2
74	0	3	6.62	1	1	2	2
74	0	4	6.62	1	1	2	2
74	0	5	7.64	1	1	2	2
74	1	6	7.84	1	1	2	2
74	1	7	4.78	1	1	1	2
74	0	8	4.48	1	1	1	2
74	0	9	6.52	1	1	1	2
74	1	10	5.22	1	1	1	2
74	1	11	3.72	1	1	1	2
74	1	12	6.3	1	1	1	2
74	1	13	22.78	2	1	2	2
74	1	14	22.16	2	1	2	2
74	1	15	22.34	2	1	2	2
74	1	16	32.38	2	1	2	2
74	1	17	33.58	2	1	2	2
74	1	18	29.02	2	1	2	2
74	1	19	25.98	2	1	1	2
74	1	20	25.16	2	1	1	2
74	0	21	24.04	2	1	1	2
74	1	22	27.16	2	1	1	2
74	1	23	23.26	2	1	1	2
74	1	24	23.62	2	1	1	2
74	0	25	7.22	1	2	2	2
74	1	26	2.26	1	2	2	2
74	0	27	3.2	1	2	2	2
74	1	28	7.78	1	2	2	2
74	1	29	5.58	1	2	2	2
74	1	30	1.88	1	2	2	2
74	1	31	5.46	1	2	1	2
74	0	32	7.82	1	2	1	2
74	1	33	5.46	1	2	1	2
74	1	34	8.5	1	2	1	2
74	1	35	4.04	1	2	1	2
74	0	36	3.96	1	2	1	2
74	1	37	28.34	2	2	2	2
74	0	38	23.72	2	2	2	2
74	1	39	26.84	2	2	2	2
74	1	40	29.8	2	2	2	2
74	1	41	28.54	2	2	2	2
74	0	42	24.98	2	2	2	2
74	1	43	27.58	2	2	1	2
74	1	44	19.24	2	2	1	2
74	1	45	19.94	2	2	1	2
74	1	46	27.04	2	2	1	2
74	1	47	20.8	2	2	1	2
74	1	48	21.78	2	2	1	2
77	1	1	2.74	1	1	2	1
77	1	2	8.32	1	1	2	1
77	1	3	6.62	1	1	2	1
77	1	4	6.62	1	1	2	1
77	1	5	7.64	1	1	2	1
77	1	6	7.84	1	1	2	1
77	1	7	4.78	1	1	1	1
77	1	8	4.48	1	1	1	1
77	1	9	6.52	1	1	1	1
77	1	10	5.22	1	1	1	1
77	1	11	3.72	1	1	1	1
77	1	12	6.3	1	1	1	1
77	1	13	22.78	2	1	2	1
77	1	14	22.16	2	1	2	1
77	1	15	22.34	2	1	2	1
77	1	16	32.38	2	1	2	1
77	1	17	33.58	2	1	2	1
77	1	18	29.02	2	1	2	1
77	1	19	25.98	2	1	1	1
77	1	20	25.16	2	1	1	1
77	1	21	24.04	2	1	1	1
77	1	22	27.16	2	1	1	1
77	1	23	23.26	2	1	1	1
77	1	24	23.62	2	1	1	1
77	1	25	7.22	1	2	2	1
77	1	26	2.26	1	2	2	1
77	1	27	3.2	1	2	2	1
77	1	28	7.78	1	2	2	1
77	1	29	5.58	1	2	2	1
77	0	30	1.88	1	2	2	1
77	1	31	5.46	1	2	1	1
77	1	32	7.82	1	2	1	1
77	1	33	5.46	1	2	1	1
77	1	34	8.5	1	2	1	1
77	1	35	4.04	1	2	1	1
77	1	36	3.96	1	2	1	1
77	1	37	28.34	2	2	2	1
77	1	38	23.72	2	2	2	1
77	1	39	26.84	2	2	2	1
77	1	40	29.8	2	2	2	1
77	1	41	28.54	2	2	2	1
77	1	42	24.98	2	2	2	1
77	1	43	27.58	2	2	1	1
77	1	44	19.24	2	2	1	1
77	1	45	19.94	2	2	1	1
77	1	46	27.04	2	2	1	1
77	1	47	20.8	2	2	1	1
77	1	48	21.78	2	2	1	1
78	1	1	2.74	1	1	2	1
78	0	2	8.32	1	1	2	1
78	1	3	6.62	1	1	2	1
78	1	4	6.62	1	1	2	1
78	1	5	7.64	1	1	2	1
78	1	6	7.84	1	1	2	1
78	0	7	4.78	1	1	1	1
78	0	8	4.48	1	1	1	1
78	1	9	6.52	1	1	1	1
78	1	10	5.22	1	1	1	1
78	0	11	3.72	1	1	1	1
78	1	12	6.3	1	1	1	1
78	1	13	22.78	2	1	2	1
78	1	14	22.16	2	1	2	1
78	1	15	22.34	2	1	2	1
78	1	16	32.38	2	1	2	1
78	1	17	33.58	2	1	2	1
78	1	18	29.02	2	1	2	1
78	1	19	25.98	2	1	1	1
78	1	20	25.16	2	1	1	1
78	1	21	24.04	2	1	1	1
78	1	22	27.16	2	1	1	1
78	1	23	23.26	2	1	1	1
78	1	24	23.62	2	1	1	1
78	0	25	7.22	1	2	2	1
78	0	26	2.26	1	2	2	1
78	1	27	3.2	1	2	2	1
78	1	28	7.78	1	2	2	1
78	1	29	5.58	1	2	2	1
78	0	30	1.88	1	2	2	1
78	1	31	5.46	1	2	1	1
78	1	32	7.82	1	2	1	1
78	1	33	5.46	1	2	1	1
78	1	34	8.5	1	2	1	1
78	1	35	4.04	1	2	1	1
78	0	36	3.96	1	2	1	1
78	1	37	28.34	2	2	2	1
78	1	38	23.72	2	2	2	1
78	1	39	26.84	2	2	2	1
78	1	40	29.8	2	2	2	1
78	1	41	28.54	2	2	2	1
78	1	42	24.98	2	2	2	1
78	1	43	27.58	2	2	1	1
78	1	44	19.24	2	2	1	1
78	1	45	19.94	2	2	1	1
78	1	46	27.04	2	2	1	1
78	1	47	20.8	2	2	1	1
78	1	48	21.78	2	2	1	1
80	1	1	2.74	1	1	2	1
80	1	2	8.32	1	1	2	1
80	1	3	6.62	1	1	2	1
80	1	4	6.62	1	1	2	1
80	1	5	7.64	1	1	2	1
80	1	6	7.84	1	1	2	1
80	1	7	4.78	1	1	1	1
80	1	8	4.48	1	1	1	1
80	1	9	6.52	1	1	1	1
80	1	10	5.22	1	1	1	1
80	1	11	3.72	1	1	1	1
80	1	12	6.3	1	1	1	1
80	1	13	22.78	2	1	2	1
80	1	14	22.16	2	1	2	1
80	1	15	22.34	2	1	2	1
80	1	16	32.38	2	1	2	1
80	1	17	33.58	2	1	2	1
80	1	18	29.02	2	1	2	1
80	1	19	25.98	2	1	1	1
80	1	20	25.16	2	1	1	1
80	1	21	24.04	2	1	1	1
80	1	22	27.16	2	1	1	1
80	1	23	23.26	2	1	1	1
80	1	24	23.62	2	1	1	1
80	1	25	7.22	1	2	2	1
80	1	26	2.26	1	2	2	1
80	1	27	3.2	1	2	2	1
80	1	28	7.78	1	2	2	1
80	1	29	5.58	1	2	2	1
80	0	30	1.88	1	2	2	1
80	1	31	5.46	1	2	1	1
80	1	32	7.82	1	2	1	1
80	1	33	5.46	1	2	1	1
80	1	34	8.5	1	2	1	1
80	1	35	4.04	1	2	1	1
80	1	36	3.96	1	2	1	1
80	1	37	28.34	2	2	2	1
80	1	38	23.72	2	2	2	1
80	1	39	26.84	2	2	2	1
80	1	40	29.8	2	2	2	1
80	1	41	28.54	2	2	2	1
80	1	42	24.98	2	2	2	1
80	1	43	27.58	2	2	1	1
80	1	44	19.24	2	2	1	1
80	1	45	19.94	2	2	1	1
80	1	46	27.04	2	2	1	1
80	1	47	20.8	2	2	1	1
80	1	48	21.78	2	2	1	1
1	1	1	2.74	1	1	1	1
1	1	2	8.32	1	1	1	1
1	1	3	6.62	1	1	1	1
1	1	4	6.62	1	1	1	1
1	0	5	7.64	1	1	1	1
1	1	6	7.84	1	1	1	1
1	1	7	4.78	1	1	2	1
1	1	8	4.48	1	1	2	1
1	1	9	6.52	1	1	2	1
1	1	10	5.22	1	1	2	1
1	1	11	3.72	1	1	2	1
1	1	12	6.3	1	1	2	1
1	1	13	22.78	2	1	1	1
1	1	14	22.16	2	1	1	1
1	1	15	22.34	2	1	1	1
1	1	16	32.38	2	1	1	1
1	1	17	33.58	2	1	1	1
1	1	18	29.02	2	1	1	1
1	1	19	25.98	2	1	2	1
1	1	20	25.16	2	1	2	1
1	1	21	24.04	2	1	2	1
1	1	22	27.16	2	1	2	1
1	0	23	23.26	2	1	2	1
1	1	24	23.62	2	1	2	1
1	1	25	7.22	1	2	1	1
1	1	26	2.26	1	2	1	1
1	1	27	3.2	1	2	1	1
1	1	28	7.78	1	2	1	1
1	1	29	5.58	1	2	1	1
1	0	30	1.88	1	2	1	1
1	1	31	5.46	1	2	2	1
1	1	32	7.82	1	2	2	1
1	1	33	5.46	1	2	2	1
1	1	34	8.5	1	2	2	1
1	1	35	4.04	1	2	2	1
1	1	36	3.96	1	2	2	1
1	1	37	28.34	2	2	1	1
1	1	38	23.72	2	2	1	1
1	1	39	26.84	2	2	1	1
1	1	40	29.8	2	2	1	1
1	1	41	28.54	2	2	1	1
1	1	42	24.98	2	2	1	1
1	1	43	27.58	2	2	2	1
1	1	44	19.24	2	2	2	1
1	1	45	19.94	2	2	2	1
1	1	46	27.04	2	2	2	1
1	1	47	20.8	2	2	2	1
1	1	48	21.78	2	2	2	1
2	1	1	2.74	1	1	1	2
2	1	2	8.32	1	1	1	2
2	0	3	6.62	1	1	1	2
2	1	4	6.62	1	1	1	2
2	1	5	7.64	1	1	1	2
2	1	6	7.84	1	1	1	2
2	0	7	4.78	1	1	2	2
2	1	8	4.48	1	1	2	2
2	1	9	6.52	1	1	2	2
2	1	10	5.22	1	1	2	2
2	1	11	3.72	1	1	2	2
2	1	12	6.3	1	1	2	2
2	0	13	22.78	2	1	1	2
2	1	14	22.16	2	1	1	2
2	1	15	22.34	2	1	1	2
2	0	16	32.38	2	1	1	2
2	1	17	33.58	2	1	1	2
2	1	18	29.02	2	1	1	2
2	1	19	25.98	2	1	2	2
2	1	20	25.16	2	1	2	2
2	1	21	24.04	2	1	2	2
2	1	22	27.16	2	1	2	2
2	1	23	23.26	2	1	2	2
2	1	24	23.62	2	1	2	2
2	1	25	7.22	1	2	1	2
2	1	26	2.26	1	2	1	2
2	1	27	3.2	1	2	1	2
2	1	28	7.78	1	2	1	2
2	1	29	5.58	1	2	1	2
2	1	30	1.88	1	2	1	2
2	1	31	5.46	1	2	2	2
2	1	32	7.82	1	2	2	2
2	0	33	5.46	1	2	2	2
2	1	34	8.5	1	2	2	2
2	0	35	4.04	1	2	2	2
2	1	36	3.96	1	2	2	2
2	1	37	28.34	2	2	1	2
2	1	38	23.72	2	2	1	2
2	1	39	26.84	2	2	1	2
2	1	40	29.8	2	2	1	2
2	1	41	28.54	2	2	1	2
2	1	42	24.98	2	2	1	2
2	1	43	27.58	2	2	2	2
2	1	44	19.24	2	2	2	2
2	1	45	19.94	2	2	2	2
2	1	46	27.04	2	2	2	2
2	1	47	20.8	2	2	2	2
2	1	48	21.78	2	2	2	2
3	1	1	2.74	1	1	1	2
3	1	2	8.32	1	1	1	2
3	1	3	6.62	1	1	1	2
3	1	4	6.62	1	1	1	2
3	1	5	7.64	1	1	1	2
3	1	6	7.84	1	1	1	2
3	1	7	4.78	1	1	2	2
3	1	8	4.48	1	1	2	2
3	1	9	6.52	1	1	2	2
3	1	10	5.22	1	1	2	2
3	0	11	3.72	1	1	2	2
3	1	12	6.3	1	1	2	2
3	1	13	22.78	2	1	1	2
3	1	14	22.16	2	1	1	2
3	1	15	22.34	2	1	1	2
3	1	16	32.38	2	1	1	2
3	0	17	33.58	2	1	1	2
3	1	18	29.02	2	1	1	2
3	1	19	25.98	2	1	2	2
3	1	20	25.16	2	1	2	2
3	0	21	24.04	2	1	2	2
3	1	22	27.16	2	1	2	2
3	1	23	23.26	2	1	2	2
3	1	24	23.62	2	1	2	2
3	1	25	7.22	1	2	1	2
3	1	26	2.26	1	2	1	2
3	0	27	3.2	1	2	1	2
3	1	28	7.78	1	2	1	2
3	1	29	5.58	1	2	1	2
3	1	30	1.88	1	2	1	2
3	1	31	5.46	1	2	2	2
3	1	32	7.82	1	2	2	2
3	0	33	5.46	1	2	2	2
3	1	34	8.5	1	2	2	2
3	1	35	4.04	1	2	2	2
3	1	36	3.96	1	2	2	2
3	1	37	28.34	2	2	1	2
3	1	38	23.72	2	2	1	2
3	1	39	26.84	2	2	1	2
3	1	40	29.8	2	2	1	2
3	1	41	28.54	2	2	1	2
3	1	42	24.98	2	2	1	2
3	1	43	27.58	2	2	2	2
3	1	44	19.24	2	2	2	2
3	1	45	19.94	2	2	2	2
3	1	46	27.04	2	2	2	2
3	1	47	20.8	2	2	2	2
3	1	48	21.78	2	2	2	2
5	1	1	2.74	1	1	1	1
5	1	2	8.32	1	1	1	1
5	1	3	6.62	1	1	1	1
5	1	4	6.62	1	1	1	1
5	1	5	7.64	1	1	1	1
5	1	6	7.84	1	1	1	1
5	1	7	4.78	1	1	2	1
5	1	8	4.48	1	1	2	1
5	1	9	6.52	1	1	2	1
5	1	10	5.22	1	1	2	1
5	1	11	3.72	1	1	2	1
5	1	12	6.3	1	1	2	1
5	1	13	22.78	2	1	1	1
5	1	14	22.16	2	1	1	1
5	1	15	22.34	2	1	1	1
5	1	16	32.38	2	1	1	1
5	1	17	33.58	2	1	1	1
5	1	18	29.02	2	1	1	1
5	1	19	25.98	2	1	2	1
5	1	20	25.16	2	1	2	1
5	1	21	24.04	2	1	2	1
5	1	22	27.16	2	1	2	1
5	1	23	23.26	2	1	2	1
5	1	24	23.62	2	1	2	1
5	1	25	7.22	1	2	1	1
5	1	26	2.26	1	2	1	1
5	0	27	3.2	1	2	1	1
5	1	28	7.78	1	2	1	1
5	1	29	5.58	1	2	1	1
5	0	30	1.88	1	2	1	1
5	1	31	5.46	1	2	2	1
5	1	32	7.82	1	2	2	1
5	1	33	5.46	1	2	2	1
5	1	34	8.5	1	2	2	1
5	1	35	4.04	1	2	2	1
5	1	36	3.96	1	2	2	1
5	1	37	28.34	2	2	1	1
5	1	38	23.72	2	2	1	1
5	1	39	26.84	2	2	1	1
5	1	40	29.8	2	2	1	1
5	1	41	28.54	2	2	1	1
5	1	42	24.98	2	2	1	1
5	1	43	27.58	2	2	2	1
5	1	44	19.24	2	2	2	1
5	1	45	19.94	2	2	2	1
5	1	46	27.04	2	2	2	1
5	1	47	20.8	2	2	2	1
5	1	48	21.78	2	2	2	1
10	1	1	2.74	1	1	1	1
10	1	2	8.32	1	1	1	1
10	1	3	6.62	1	1	1	1
10	1	4	6.62	1	1	1	1
10	1	5	7.64	1	1	1	1
10	1	6	7.84	1	1	1	1
10	1	7	4.78	1	1	2	1
10	1	8	4.48	1	1	2	1
10	1	9	6.52	1	1	2	1
10	1	10	5.22	1	1	2	1
10	1	11	3.72	1	1	2	1
10	1	12	6.3	1	1	2	1
10	1	13	22.78	2	1	1	1
10	1	14	22.16	2	1	1	1
10	1	15	22.34	2	1	1	1
10	1	16	32.38	2	1	1	1
10	1	17	33.58	2	1	1	1
10	1	18	29.02	2	1	1	1
10	1	19	25.98	2	1	2	1
10	1	20	25.16	2	1	2	1
10	1	21	24.04	2	1	2	1
10	0	22	27.16	2	1	2	1
10	1	23	23.26	2	1	2	1
10	1	24	23.62	2	1	2	1
10	1	25	7.22	1	2	1	1
10	1	26	2.26	1	2	1	1
10	1	27	3.2	1	2	1	1
10	1	28	7.78	1	2	1	1
10	1	29	5.58	1	2	1	1
10	1	30	1.88	1	2	1	1
10	1	31	5.46	1	2	2	1
10	1	32	7.82	1	2	2	1
10	1	33	5.46	1	2	2	1
10	0	34	8.5	1	2	2	1
10	1	35	4.04	1	2	2	1
10	1	36	3.96	1	2	2	1
10	1	37	28.34	2	2	1	1
10	1	38	23.72	2	2	1	1
10	1	39	26.84	2	2	1	1
10	1	40	29.8	2	2	1	1
10	1	41	28.54	2	2	1	1
10	1	42	24.98	2	2	1	1
10	1	43	27.58	2	2	2	1
10	1	44	19.24	2	2	2	1
10	1	45	19.94	2	2	2	1
10	1	46	27.04	2	2	2	1
10	1	47	20.8	2	2	2	1
10	1	48	21.78	2	2	2	1
12	1	1	2.74	1	1	1	1
12	0	2	8.32	1	1	1	1
12	1	3	6.62	1	1	1	1
12	1	4	6.62	1	1	1	1
12	1	5	7.64	1	1	1	1
12	1	6	7.84	1	1	1	1
12	1	7	4.78	1	1	2	1
12	1	8	4.48	1	1	2	1
12	1	9	6.52	1	1	2	1
12	1	10	5.22	1	1	2	1
12	1	11	3.72	1	1	2	1
12	1	12	6.3	1	1	2	1
12	1	13	22.78	2	1	1	1
12	1	14	22.16	2	1	1	1
12	1	15	22.34	2	1	1	1
12	1	16	32.38	2	1	1	1
12	1	17	33.58	2	1	1	1
12	1	18	29.02	2	1	1	1
12	1	19	25.98	2	1	2	1
12	1	20	25.16	2	1	2	1
12	1	21	24.04	2	1	2	1
12	1	22	27.16	2	1	2	1
12	1	23	23.26	2	1	2	1
12	1	24	23.62	2	1	2	1
12	1	25	7.22	1	2	1	1
12	1	26	2.26	1	2	1	1
12	1	27	3.2	1	2	1	1
12	1	28	7.78	1	2	1	1
12	1	29	5.58	1	2	1	1
12	1	30	1.88	1	2	1	1
12	0	31	5.46	1	2	2	1
12	1	32	7.82	1	2	2	1
12	1	33	5.46	1	2	2	1
12	1	34	8.5	1	2	2	1
12	1	35	4.04	1	2	2	1
12	0	36	3.96	1	2	2	1
12	1	37	28.34	2	2	1	1
12	1	38	23.72	2	2	1	1
12	1	39	26.84	2	2	1	1
12	1	40	29.8	2	2	1	1
12	1	41	28.54	2	2	1	1
12	1	42	24.98	2	2	1	1
12	1	43	27.58	2	2	2	1
12	1	44	19.24	2	2	2	1
12	1	45	19.94	2	2	2	1
12	1	46	27.04	2	2	2	1
12	1	47	20.8	2	2	2	1
12	1	48	21.78	2	2	2	1
14	1	1	2.74	1	1	1	2
14	1	2	8.32	1	1	1	2
14	1	3	6.62	1	1	1	2
14	1	4	6.62	1	1	1	2
14	1	5	7.64	1	1	1	2
14	1	6	7.84	1	1	1	2
14	1	7	4.78	1	1	2	2
14	1	8	4.48	1	1	2	2
14	1	9	6.52	1	1	2	2
14	1	10	5.22	1	1	2	2
14	0	11	3.72	1	1	2	2
14	1	12	6.3	1	1	2	2
14	1	13	22.78	2	1	1	2
14	1	14	22.16	2	1	1	2
14	1	15	22.34	2	1	1	2
14	1	16	32.38	2	1	1	2
14	1	17	33.58	2	1	1	2
14	1	18	29.02	2	1	1	2
14	0	19	25.98	2	1	2	2
14	1	20	25.16	2	1	2	2
14	1	21	24.04	2	1	2	2
14	1	22	27.16	2	1	2	2
14	0	23	23.26	2	1	2	2
14	1	24	23.62	2	1	2	2
14	1	25	7.22	1	2	1	2
14	1	26	2.26	1	2	1	2
14	1	27	3.2	1	2	1	2
14	1	28	7.78	1	2	1	2
14	1	29	5.58	1	2	1	2
14	1	30	1.88	1	2	1	2
14	0	31	5.46	1	2	2	2
14	1	32	7.82	1	2	2	2
14	1	33	5.46	1	2	2	2
14	1	34	8.5	1	2	2	2
14	1	35	4.04	1	2	2	2
14	1	36	3.96	1	2	2	2
14	1	37	28.34	2	2	1	2
14	1	38	23.72	2	2	1	2
14	1	39	26.84	2	2	1	2
14	1	40	29.8	2	2	1	2
14	0	41	28.54	2	2	1	2
14	1	42	24.98	2	2	1	2
14	1	43	27.58	2	2	2	2
14	1	44	19.24	2	2	2	2
14	1	45	19.94	2	2	2	2
14	1	46	27.04	2	2	2	2
14	1	47	20.8	2	2	2	2
14	1	48	21.78	2	2	2	2
16	1	1	2.74	1	1	1	2
16	1	2	8.32	1	1	1	2
16	1	3	6.62	1	1	1	2
16	1	4	6.62	1	1	1	2
16	1	5	7.64	1	1	1	2
16	1	6	7.84	1	1	1	2
16	1	7	4.78	1	1	2	2
16	1	8	4.48	1	1	2	2
16	1	9	6.52	1	1	2	2
16	1	10	5.22	1	1	2	2
16	1	11	3.72	1	1	2	2
16	1	12	6.3	1	1	2	2
16	1	13	22.78	2	1	1	2
16	1	14	22.16	2	1	1	2
16	1	15	22.34	2	1	1	2
16	1	16	32.38	2	1	1	2
16	1	17	33.58	2	1	1	2
16	1	18	29.02	2	1	1	2
16	1	19	25.98	2	1	2	2
16	0	20	25.16	2	1	2	2
16	1	21	24.04	2	1	2	2
16	1	22	27.16	2	1	2	2
16	1	23	23.26	2	1	2	2
16	1	24	23.62	2	1	2	2
16	1	25	7.22	1	2	1	2
16	1	26	2.26	1	2	1	2
16	1	27	3.2	1	2	1	2
16	1	28	7.78	1	2	1	2
16	1	29	5.58	1	2	1	2
16	1	30	1.88	1	2	1	2
16	1	31	5.46	1	2	2	2
16	1	32	7.82	1	2	2	2
16	1	33	5.46	1	2	2	2
16	1	34	8.5	1	2	2	2
16	1	35	4.04	1	2	2	2
16	1	36	3.96	1	2	2	2
16	1	37	28.34	2	2	1	2
16	1	38	23.72	2	2	1	2
16	1	39	26.84	2	2	1	2
16	1	40	29.8	2	2	1	2
16	1	41	28.54	2	2	1	2
16	1	42	24.98	2	2	1	2
16	1	43	27.58	2	2	2	2
16	1	44	19.24	2	2	2	2
16	1	45	19.94	2	2	2	2
16	1	46	27.04	2	2	2	2
16	1	47	20.8	2	2	2	2
16	1	48	21.78	2	2	2	2
17	1	1	2.74	1	1	1	1
17	1	2	8.32	1	1	1	1
17	1	3	6.62	1	1	1	1
17	1	4	6.62	1	1	1	1
17	1	5	7.64	1	1	1	1
17	1	6	7.84	1	1	1	1
17	1	7	4.78	1	1	2	1
17	1	8	4.48	1	1	2	1
17	1	9	6.52	1	1	2	1
17	1	10	5.22	1	1	2	1
17	1	11	3.72	1	1	2	1
17	1	12	6.3	1	1	2	1
17	1	13	22.78	2	1	1	1
17	1	14	22.16	2	1	1	1
17	0	15	22.34	2	1	1	1
17	1	16	32.38	2	1	1	1
17	1	17	33.58	2	1	1	1
17	1	18	29.02	2	1	1	1
17	1	19	25.98	2	1	2	1
17	1	20	25.16	2	1	2	1
17	1	21	24.04	2	1	2	1
17	1	22	27.16	2	1	2	1
17	1	23	23.26	2	1	2	1
17	1	24	23.62	2	1	2	1
17	1	25	7.22	1	2	1	1
17	1	26	2.26	1	2	1	1
17	1	27	3.2	1	2	1	1
17	1	28	7.78	1	2	1	1
17	1	29	5.58	1	2	1	1
17	1	30	1.88	1	2	1	1
17	1	31	5.46	1	2	2	1
17	1	32	7.82	1	2	2	1
17	1	33	5.46	1	2	2	1
17	1	34	8.5	1	2	2	1
17	1	35	4.04	1	2	2	1
17	0	36	3.96	1	2	2	1
17	1	37	28.34	2	2	1	1
17	1	38	23.72	2	2	1	1
17	1	39	26.84	2	2	1	1
17	1	40	29.8	2	2	1	1
17	1	41	28.54	2	2	1	1
17	1	42	24.98	2	2	1	1
17	1	43	27.58	2	2	2	1
17	1	44	19.24	2	2	2	1
17	1	45	19.94	2	2	2	1
17	1	46	27.04	2	2	2	1
17	1	47	20.8	2	2	2	1
17	1	48	21.78	2	2	2	1
18	1	1	2.74	1	1	1	1
18	1	2	8.32	1	1	1	1
18	1	3	6.62	1	1	1	1
18	1	4	6.62	1	1	1	1
18	1	5	7.64	1	1	1	1
18	1	6	7.84	1	1	1	1
18	1	7	4.78	1	1	2	1
18	1	8	4.48	1	1	2	1
18	1	9	6.52	1	1	2	1
18	1	10	5.22	1	1	2	1
18	1	11	3.72	1	1	2	1
18	1	12	6.3	1	1	2	1
18	1	13	22.78	2	1	1	1
18	1	14	22.16	2	1	1	1
18	1	15	22.34	2	1	1	1
18	1	16	32.38	2	1	1	1
18	1	17	33.58	2	1	1	1
18	1	18	29.02	2	1	1	1
18	1	19	25.98	2	1	2	1
18	1	20	25.16	2	1	2	1
18	1	21	24.04	2	1	2	1
18	1	22	27.16	2	1	2	1
18	1	23	23.26	2	1	2	1
18	1	24	23.62	2	1	2	1
18	1	25	7.22	1	2	1	1
18	0	26	2.26	1	2	1	1
18	1	27	3.2	1	2	1	1
18	1	28	7.78	1	2	1	1
18	1	29	5.58	1	2	1	1
18	1	30	1.88	1	2	1	1
18	1	31	5.46	1	2	2	1
18	1	32	7.82	1	2	2	1
18	1	33	5.46	1	2	2	1
18	1	34	8.5	1	2	2	1
18	1	35	4.04	1	2	2	1
18	1	36	3.96	1	2	2	1
18	1	37	28.34	2	2	1	1
18	1	38	23.72	2	2	1	1
18	1	39	26.84	2	2	1	1
18	0	40	29.8	2	2	1	1
18	1	41	28.54	2	2	1	1
18	1	42	24.98	2	2	1	1
18	1	43	27.58	2	2	2	1
18	0	44	19.24	2	2	2	1
18	1	45	19.94	2	2	2	1
18	1	46	27.04	2	2	2	1
18	1	47	20.8	2	2	2	1
18	1	48	21.78	2	2	2	1
19	1	1	2.74	1	1	1	1
19	1	2	8.32	1	1	1	1
19	1	3	6.62	1	1	1	1
19	1	4	6.62	1	1	1	1
19	1	5	7.64	1	1	1	1
19	1	6	7.84	1	1	1	1
19	1	7	4.78	1	1	2	1
19	1	8	4.48	1	1	2	1
19	1	9	6.52	1	1	2	1
19	1	10	5.22	1	1	2	1
19	1	11	3.72	1	1	2	1
19	1	12	6.3	1	1	2	1
19	1	13	22.78	2	1	1	1
19	1	14	22.16	2	1	1	1
19	1	15	22.34	2	1	1	1
19	1	16	32.38	2	1	1	1
19	1	17	33.58	2	1	1	1
19	1	18	29.02	2	1	1	1
19	1	19	25.98	2	1	2	1
19	1	20	25.16	2	1	2	1
19	1	21	24.04	2	1	2	1
19	1	22	27.16	2	1	2	1
19	1	23	23.26	2	1	2	1
19	1	24	23.62	2	1	2	1
19	1	25	7.22	1	2	1	1
19	1	26	2.26	1	2	1	1
19	1	27	3.2	1	2	1	1
19	1	28	7.78	1	2	1	1
19	1	29	5.58	1	2	1	1
19	1	30	1.88	1	2	1	1
19	1	31	5.46	1	2	2	1
19	1	32	7.82	1	2	2	1
19	1	33	5.46	1	2	2	1
19	1	34	8.5	1	2	2	1
19	1	35	4.04	1	2	2	1
19	1	36	3.96	1	2	2	1
19	1	37	28.34	2	2	1	1
19	1	38	23.72	2	2	1	1
19	1	39	26.84	2	2	1	1
19	1	40	29.8	2	2	1	1
19	1	41	28.54	2	2	1	1
19	1	42	24.98	2	2	1	1
19	1	43	27.58	2	2	2	1
19	1	44	19.24	2	2	2	1
19	1	45	19.94	2	2	2	1
19	1	46	27.04	2	2	2	1
19	1	47	20.8	2	2	2	1
19	1	48	21.78	2	2	2	1
20	1	1	2.74	1	1	1	2
20	1	2	8.32	1	1	1	2
20	1	3	6.62	1	1	1	2
20	1	4	6.62	1	1	1	2
20	1	5	7.64	1	1	1	2
20	1	6	7.84	1	1	1	2
20	1	7	4.78	1	1	2	2
20	1	8	4.48	1	1	2	2
20	1	9	6.52	1	1	2	2
20	1	10	5.22	1	1	2	2
20	1	11	3.72	1	1	2	2
20	1	12	6.3	1	1	2	2
20	1	13	22.78	2	1	1	2
20	1	14	22.16	2	1	1	2
20	1	15	22.34	2	1	1	2
20	1	16	32.38	2	1	1	2
20	1	17	33.58	2	1	1	2
20	1	18	29.02	2	1	1	2
20	1	19	25.98	2	1	2	2
20	1	20	25.16	2	1	2	2
20	1	21	24.04	2	1	2	2
20	1	22	27.16	2	1	2	2
20	1	23	23.26	2	1	2	2
20	1	24	23.62	2	1	2	2
20	1	25	7.22	1	2	1	2
20	1	26	2.26	1	2	1	2
20	1	27	3.2	1	2	1	2
20	1	28	7.78	1	2	1	2
20	1	29	5.58	1	2	1	2
20	1	30	1.88	1	2	1	2
20	1	31	5.46	1	2	2	2
20	1	32	7.82	1	2	2	2
20	1	33	5.46	1	2	2	2
20	1	34	8.5	1	2	2	2
20	1	35	4.04	1	2	2	2
20	1	36	3.96	1	2	2	2
20	1	37	28.34	2	2	1	2
20	1	38	23.72	2	2	1	2
20	1	39	26.84	2	2	1	2
20	1	40	29.8	2	2	1	2
20	1	41	28.54	2	2	1	2
20	1	42	24.98	2	2	1	2
20	1	43	27.58	2	2	2	2
20	1	44	19.24	2	2	2	2
20	1	45	19.94	2	2	2	2
20	1	46	27.04	2	2	2	2
20	1	47	20.8	2	2	2	2
20	1	48	21.78	2	2	2	2
24	0	1	2.74	1	1	1	2
24	1	2	8.32	1	1	1	2
24	0	3	6.62	1	1	1	2
24	1	4	6.62	1	1	1	2
24	1	5	7.64	1	1	1	2
24	1	6	7.84	1	1	1	2
24	1	7	4.78	1	1	2	2
24	1	8	4.48	1	1	2	2
24	1	9	6.52	1	1	2	2
24	0	10	5.22	1	1	2	2
24	1	11	3.72	1	1	2	2
24	0	12	6.3	1	1	2	2
24	1	13	22.78	2	1	1	2
24	0	14	22.16	2	1	1	2
24	1	15	22.34	2	1	1	2
24	1	16	32.38	2	1	1	2
24	0	17	33.58	2	1	1	2
24	1	18	29.02	2	1	1	2
24	1	19	25.98	2	1	2	2
24	1	20	25.16	2	1	2	2
24	1	21	24.04	2	1	2	2
24	0	22	27.16	2	1	2	2
24	1	23	23.26	2	1	2	2
24	0	24	23.62	2	1	2	2
24	1	25	7.22	1	2	1	2
24	1	26	2.26	1	2	1	2
24	1	27	3.2	1	2	1	2
24	1	28	7.78	1	2	1	2
24	1	29	5.58	1	2	1	2
24	0	30	1.88	1	2	1	2
24	1	31	5.46	1	2	2	2
24	1	32	7.82	1	2	2	2
24	1	33	5.46	1	2	2	2
24	1	34	8.5	1	2	2	2
24	1	35	4.04	1	2	2	2
24	1	36	3.96	1	2	2	2
24	1	37	28.34	2	2	1	2
24	1	38	23.72	2	2	1	2
24	1	39	26.84	2	2	1	2
24	1	40	29.8	2	2	1	2
24	1	41	28.54	2	2	1	2
24	0	42	24.98	2	2	1	2
24	1	43	27.58	2	2	2	2
24	1	44	19.24	2	2	2	2
24	1	45	19.94	2	2	2	2
24	1	46	27.04	2	2	2	2
24	1	47	20.8	2	2	2	2
24	1	48	21.78	2	2	2	2
25	1	1	2.74	1	1	1	2
25	1	2	8.32	1	1	1	2
25	1	3	6.62	1	1	1	2
25	1	4	6.62	1	1	1	2
25	1	5	7.64	1	1	1	2
25	1	6	7.84	1	1	1	2
25	1	7	4.78	1	1	2	2
25	1	8	4.48	1	1	2	2
25	1	9	6.52	1	1	2	2
25	1	10	5.22	1	1	2	2
25	1	11	3.72	1	1	2	2
25	1	12	6.3	1	1	2	2
25	1	13	22.78	2	1	1	2
25	1	14	22.16	2	1	1	2
25	1	15	22.34	2	1	1	2
25	1	16	32.38	2	1	1	2
25	1	17	33.58	2	1	1	2
25	1	18	29.02	2	1	1	2
25	1	19	25.98	2	1	2	2
25	1	20	25.16	2	1	2	2
25	1	21	24.04	2	1	2	2
25	1	22	27.16	2	1	2	2
25	1	23	23.26	2	1	2	2
25	1	24	23.62	2	1	2	2
25	1	25	7.22	1	2	1	2
25	0	26	2.26	1	2	1	2
25	1	27	3.2	1	2	1	2
25	1	28	7.78	1	2	1	2
25	1	29	5.58	1	2	1	2
25	0	30	1.88	1	2	1	2
25	0	31	5.46	1	2	2	2
25	1	32	7.82	1	2	2	2
25	1	33	5.46	1	2	2	2
25	1	34	8.5	1	2	2	2
25	1	35	4.04	1	2	2	2
25	1	36	3.96	1	2	2	2
25	1	37	28.34	2	2	1	2
25	1	38	23.72	2	2	1	2
25	1	39	26.84	2	2	1	2
25	1	40	29.8	2	2	1	2
25	1	41	28.54	2	2	1	2
25	1	42	24.98	2	2	1	2
25	1	43	27.58	2	2	2	2
25	0	44	19.24	2	2	2	2
25	1	45	19.94	2	2	2	2
25	1	46	27.04	2	2	2	2
25	1	47	20.8	2	2	2	2
25	1	48	21.78	2	2	2	2
28	1	1	2.74	1	1	1	1
28	1	2	8.32	1	1	1	1
28	1	3	6.62	1	1	1	1
28	1	4	6.62	1	1	1	1
28	1	5	7.64	1	1	1	1
28	1	6	7.84	1	1	1	1
28	1	7	4.78	1	1	2	1
28	1	8	4.48	1	1	2	1
28	1	9	6.52	1	1	2	1
28	1	10	5.22	1	1	2	1
28	1	11	3.72	1	1	2	1
28	1	12	6.3	1	1	2	1
28	1	13	22.78	2	1	1	1
28	1	14	22.16	2	1	1	1
28	1	15	22.34	2	1	1	1
28	1	16	32.38	2	1	1	1
28	1	17	33.58	2	1	1	1
28	1	18	29.02	2	1	1	1
28	1	19	25.98	2	1	2	1
28	1	20	25.16	2	1	2	1
28	1	21	24.04	2	1	2	1
28	1	22	27.16	2	1	2	1
28	1	23	23.26	2	1	2	1
28	1	24	23.62	2	1	2	1
28	1	25	7.22	1	2	1	1
28	1	26	2.26	1	2	1	1
28	1	27	3.2	1	2	1	1
28	1	28	7.78	1	2	1	1
28	1	29	5.58	1	2	1	1
28	1	30	1.88	1	2	1	1
28	1	31	5.46	1	2	2	1
28	1	32	7.82	1	2	2	1
28	1	33	5.46	1	2	2	1
28	1	34	8.5	1	2	2	1
28	1	35	4.04	1	2	2	1
28	1	36	3.96	1	2	2	1
28	1	37	28.34	2	2	1	1
28	1	38	23.72	2	2	1	1
28	1	39	26.84	2	2	1	1
28	1	40	29.8	2	2	1	1
28	1	41	28.54	2	2	1	1
28	1	42	24.98	2	2	1	1
28	1	43	27.58	2	2	2	1
28	1	44	19.24	2	2	2	1
28	1	45	19.94	2	2	2	1
28	1	46	27.04	2	2	2	1
28	1	47	20.8	2	2	2	1
28	1	48	21.78	2	2	2	1
30	1	1	2.74	1	1	1	1
30	1	2	8.32	1	1	1	1
30	1	3	6.62	1	1	1	1
30	1	4	6.62	1	1	1	1
30	1	5	7.64	1	1	1	1
30	1	6	7.84	1	1	1	1
30	1	7	4.78	1	1	2	1
30	1	8	4.48	1	1	2	1
30	1	9	6.52	1	1	2	1
30	1	10	5.22	1	1	2	1
30	1	11	3.72	1	1	2	1
30	1	12	6.3	1	1	2	1
30	1	13	22.78	2	1	1	1
30	1	14	22.16	2	1	1	1
30	1	15	22.34	2	1	1	1
30	1	16	32.38	2	1	1	1
30	0	17	33.58	2	1	1	1
30	1	18	29.02	2	1	1	1
30	1	19	25.98	2	1	2	1
30	1	20	25.16	2	1	2	1
30	1	21	24.04	2	1	2	1
30	1	22	27.16	2	1	2	1
30	1	23	23.26	2	1	2	1
30	1	24	23.62	2	1	2	1
30	1	25	7.22	1	2	1	1
30	1	26	2.26	1	2	1	1
30	1	27	3.2	1	2	1	1
30	1	28	7.78	1	2	1	1
30	1	29	5.58	1	2	1	1
30	1	30	1.88	1	2	1	1
30	1	31	5.46	1	2	2	1
30	1	32	7.82	1	2	2	1
30	1	33	5.46	1	2	2	1
30	1	34	8.5	1	2	2	1
30	1	35	4.04	1	2	2	1
30	1	36	3.96	1	2	2	1
30	1	37	28.34	2	2	1	1
30	1	38	23.72	2	2	1	1
30	1	39	26.84	2	2	1	1
30	1	40	29.8	2	2	1	1
30	1	41	28.54	2	2	1	1
30	1	42	24.98	2	2	1	1
30	1	43	27.58	2	2	2	1
30	1	44	19.24	2	2	2	1
30	1	45	19.94	2	2	2	1
30	1	46	27.04	2	2	2	1
30	0	47	20.8	2	2	2	1
30	1	48	21.78	2	2	2	1
33	1	1	2.74	1	1	1	2
33	1	2	8.32	1	1	1	2
33	1	3	6.62	1	1	1	2
33	1	4	6.62	1	1	1	2
33	0	5	7.64	1	1	1	2
33	1	6	7.84	1	1	1	2
33	1	7	4.78	1	1	2	2
33	1	8	4.48	1	1	2	2
33	1	9	6.52	1	1	2	2
33	0	10	5.22	1	1	2	2
33	1	11	3.72	1	1	2	2
33	1	12	6.3	1	1	2	2
33	1	13	22.78	2	1	1	2
33	1	14	22.16	2	1	1	2
33	1	15	22.34	2	1	1	2
33	1	16	32.38	2	1	1	2
33	1	17	33.58	2	1	1	2
33	1	18	29.02	2	1	1	2
33	1	19	25.98	2	1	2	2
33	1	20	25.16	2	1	2	2
33	1	21	24.04	2	1	2	2
33	1	22	27.16	2	1	2	2
33	1	23	23.26	2	1	2	2
33	1	24	23.62	2	1	2	2
33	0	25	7.22	1	2	1	2
33	0	26	2.26	1	2	1	2
33	0	27	3.2	1	2	1	2
33	1	28	7.78	1	2	1	2
33	0	29	5.58	1	2	1	2
33	0	30	1.88	1	2	1	2
33	1	31	5.46	1	2	2	2
33	0	32	7.82	1	2	2	2
33	1	33	5.46	1	2	2	2
33	0	34	8.5	1	2	2	2
33	1	35	4.04	1	2	2	2
33	1	36	3.96	1	2	2	2
33	1	37	28.34	2	2	1	2
33	1	38	23.72	2	2	1	2
33	0	39	26.84	2	2	1	2
33	1	40	29.8	2	2	1	2
33	1	41	28.54	2	2	1	2
33	1	42	24.98	2	2	1	2
33	1	43	27.58	2	2	2	2
33	1	44	19.24	2	2	2	2
33	1	45	19.94	2	2	2	2
33	1	46	27.04	2	2	2	2
33	1	47	20.8	2	2	2	2
33	1	48	21.78	2	2	2	2
35	1	1	2.74	1	1	1	1
35	0	2	8.32	1	1	1	1
35	1	3	6.62	1	1	1	1
35	1	4	6.62	1	1	1	1
35	1	5	7.64	1	1	1	1
35	1	6	7.84	1	1	1	1
35	1	7	4.78	1	1	2	1
35	1	8	4.48	1	1	2	1
35	1	9	6.52	1	1	2	1
35	1	10	5.22	1	1	2	1
35	1	11	3.72	1	1	2	1
35	1	12	6.3	1	1	2	1
35	1	13	22.78	2	1	1	1
35	1	14	22.16	2	1	1	1
35	1	15	22.34	2	1	1	1
35	1	16	32.38	2	1	1	1
35	1	17	33.58	2	1	1	1
35	1	18	29.02	2	1	1	1
35	1	19	25.98	2	1	2	1
35	1	20	25.16	2	1	2	1
35	1	21	24.04	2	1	2	1
35	1	22	27.16	2	1	2	1
35	1	23	23.26	2	1	2	1
35	1	24	23.62	2	1	2	1
35	1	25	7.22	1	2	1	1
35	1	26	2.26	1	2	1	1
35	1	27	3.2	1	2	1	1
35	1	28	7.78	1	2	1	1
35	1	29	5.58	1	2	1	1
35	1	30	1.88	1	2	1	1
35	1	31	5.46	1	2	2	1
35	1	32	7.82	1	2	2	1
35	1	33	5.46	1	2	2	1
35	1	34	8.5	1	2	2	1
35	1	35	4.04	1	2	2	1
35	1	36	3.96	1	2	2	1
35	1	37	28.34	2	2	1	1
35	1	38	23.72	2	2	1	1
35	1	39	26.84	2	2	1	1
35	1	40	29.8	2	2	1	1
35	1	41	28.54	2	2	1	1
35	1	42	24.98	2	2	1	1
35	1	43	27.58	2	2	2	1
35	1	44	19.24	2	2	2	1
35	1	45	19.94	2	2	2	1
35	1	46	27.04	2	2	2	1
35	1	47	20.8	2	2	2	1
35	1	48	21.78	2	2	2	1
36	0	1	2.74	1	1	1	2
36	0	2	8.32	1	1	1	2
36	1	3	6.62	1	1	1	2
36	1	4	6.62	1	1	1	2
36	1	5	7.64	1	1	1	2
36	1	6	7.84	1	1	1	2
36	1	7	4.78	1	1	2	2
36	1	8	4.48	1	1	2	2
36	1	9	6.52	1	1	2	2
36	1	10	5.22	1	1	2	2
36	1	11	3.72	1	1	2	2
36	1	12	6.3	1	1	2	2
36	1	13	22.78	2	1	1	2
36	1	14	22.16	2	1	1	2
36	1	15	22.34	2	1	1	2
36	1	16	32.38	2	1	1	2
36	1	17	33.58	2	1	1	2
36	1	18	29.02	2	1	1	2
36	1	19	25.98	2	1	2	2
36	1	20	25.16	2	1	2	2
36	1	21	24.04	2	1	2	2
36	0	22	27.16	2	1	2	2
36	1	23	23.26	2	1	2	2
36	1	24	23.62	2	1	2	2
36	1	25	7.22	1	2	1	2
36	1	26	2.26	1	2	1	2
36	1	27	3.2	1	2	1	2
36	1	28	7.78	1	2	1	2
36	1	29	5.58	1	2	1	2
36	1	30	1.88	1	2	1	2
36	1	31	5.46	1	2	2	2
36	1	32	7.82	1	2	2	2
36	1	33	5.46	1	2	2	2
36	1	34	8.5	1	2	2	2
36	1	35	4.04	1	2	2	2
36	1	36	3.96	1	2	2	2
36	1	37	28.34	2	2	1	2
36	1	38	23.72	2	2	1	2
36	1	39	26.84	2	2	1	2
36	1	40	29.8	2	2	1	2
36	1	41	28.54	2	2	1	2
36	1	42	24.98	2	2	1	2
36	1	43	27.58	2	2	2	2
36	1	44	19.24	2	2	2	2
36	1	45	19.94	2	2	2	2
36	1	46	27.04	2	2	2	2
36	1	47	20.8	2	2	2	2
36	1	48	21.78	2	2	2	2
39	1	1	2.74	1	1	1	1
39	1	2	8.32	1	1	1	1
39	1	3	6.62	1	1	1	1
39	1	4	6.62	1	1	1	1
39	1	5	7.64	1	1	1	1
39	1	6	7.84	1	1	1	1
39	1	7	4.78	1	1	2	1
39	1	8	4.48	1	1	2	1
39	1	9	6.52	1	1	2	1
39	1	10	5.22	1	1	2	1
39	1	11	3.72	1	1	2	1
39	1	12	6.3	1	1	2	1
39	1	13	22.78	2	1	1	1
39	1	14	22.16	2	1	1	1
39	1	15	22.34	2	1	1	1
39	1	16	32.38	2	1	1	1
39	1	17	33.58	2	1	1	1
39	1	18	29.02	2	1	1	1
39	1	19	25.98	2	1	2	1
39	1	20	25.16	2	1	2	1
39	1	21	24.04	2	1	2	1
39	1	22	27.16	2	1	2	1
39	1	23	23.26	2	1	2	1
39	1	24	23.62	2	1	2	1
39	1	25	7.22	1	2	1	1
39	1	26	2.26	1	2	1	1
39	1	27	3.2	1	2	1	1
39	1	28	7.78	1	2	1	1
39	1	29	5.58	1	2	1	1
39	1	30	1.88	1	2	1	1
39	1	31	5.46	1	2	2	1
39	1	32	7.82	1	2	2	1
39	1	33	5.46	1	2	2	1
39	1	34	8.5	1	2	2	1
39	1	35	4.04	1	2	2	1
39	1	36	3.96	1	2	2	1
39	1	37	28.34	2	2	1	1
39	1	38	23.72	2	2	1	1
39	1	39	26.84	2	2	1	1
39	1	40	29.8	2	2	1	1
39	1	41	28.54	2	2	1	1
39	1	42	24.98	2	2	1	1
39	1	43	27.58	2	2	2	1
39	1	44	19.24	2	2	2	1
39	1	45	19.94	2	2	2	1
39	1	46	27.04	2	2	2	1
39	1	47	20.8	2	2	2	1
39	1	48	21.78	2	2	2	1
43	1	1	2.74	1	1	1	1
43	0	2	8.32	1	1	1	1
43	1	3	6.62	1	1	1	1
43	0	4	6.62	1	1	1	1
43	1	5	7.64	1	1	1	1
43	1	6	7.84	1	1	1	1
43	0	7	4.78	1	1	2	1
43	1	8	4.48	1	1	2	1
43	1	9	6.52	1	1	2	1
43	1	10	5.22	1	1	2	1
43	1	11	3.72	1	1	2	1
43	0	12	6.3	1	1	2	1
43	1	13	22.78	2	1	1	1
43	1	14	22.16	2	1	1	1
43	1	15	22.34	2	1	1	1
43	1	16	32.38	2	1	1	1
43	1	17	33.58	2	1	1	1
43	1	18	29.02	2	1	1	1
43	0	19	25.98	2	1	2	1
43	1	20	25.16	2	1	2	1
43	1	21	24.04	2	1	2	1
43	1	22	27.16	2	1	2	1
43	1	23	23.26	2	1	2	1
43	1	24	23.62	2	1	2	1
43	0	25	7.22	1	2	1	1
43	1	26	2.26	1	2	1	1
43	1	27	3.2	1	2	1	1
43	0	28	7.78	1	2	1	1
43	1	29	5.58	1	2	1	1
43	0	30	1.88	1	2	1	1
43	1	31	5.46	1	2	2	1
43	1	32	7.82	1	2	2	1
43	1	33	5.46	1	2	2	1
43	1	34	8.5	1	2	2	1
43	1	35	4.04	1	2	2	1
43	0	36	3.96	1	2	2	1
43	1	37	28.34	2	2	1	1
43	1	38	23.72	2	2	1	1
43	1	39	26.84	2	2	1	1
43	1	40	29.8	2	2	1	1
43	1	41	28.54	2	2	1	1
43	1	42	24.98	2	2	1	1
43	0	43	27.58	2	2	2	1
43	1	44	19.24	2	2	2	1
43	1	45	19.94	2	2	2	1
43	1	46	27.04	2	2	2	1
43	1	47	20.8	2	2	2	1
43	1	48	21.78	2	2	2	1
46	1	1	2.74	1	1	1	2
46	1	2	8.32	1	1	1	2
46	1	3	6.62	1	1	1	2
46	1	4	6.62	1	1	1	2
46	1	5	7.64	1	1	1	2
46	1	6	7.84	1	1	1	2
46	1	7	4.78	1	1	2	2
46	1	8	4.48	1	1	2	2
46	1	9	6.52	1	1	2	2
46	1	10	5.22	1	1	2	2
46	1	11	3.72	1	1	2	2
46	1	12	6.3	1	1	2	2
46	1	13	22.78	2	1	1	2
46	1	14	22.16	2	1	1	2
46	1	15	22.34	2	1	1	2
46	1	16	32.38	2	1	1	2
46	1	17	33.58	2	1	1	2
46	1	18	29.02	2	1	1	2
46	1	19	25.98	2	1	2	2
46	1	20	25.16	2	1	2	2
46	1	21	24.04	2	1	2	2
46	1	22	27.16	2	1	2	2
46	1	23	23.26	2	1	2	2
46	1	24	23.62	2	1	2	2
46	1	25	7.22	1	2	1	2
46	1	26	2.26	1	2	1	2
46	1	27	3.2	1	2	1	2
46	1	28	7.78	1	2	1	2
46	1	29	5.58	1	2	1	2
46	1	30	1.88	1	2	1	2
46	1	31	5.46	1	2	2	2
46	1	32	7.82	1	2	2	2
46	1	33	5.46	1	2	2	2
46	1	34	8.5	1	2	2	2
46	1	35	4.04	1	2	2	2
46	1	36	3.96	1	2	2	2
46	1	37	28.34	2	2	1	2
46	1	38	23.72	2	2	1	2
46	1	39	26.84	2	2	1	2
46	1	40	29.8	2	2	1	2
46	1	41	28.54	2	2	1	2
46	1	42	24.98	2	2	1	2
46	1	43	27.58	2	2	2	2
46	1	44	19.24	2	2	2	2
46	1	45	19.94	2	2	2	2
46	1	46	27.04	2	2	2	2
46	1	47	20.8	2	2	2	2
46	1	48	21.78	2	2	2	2
47	1	1	2.74	1	1	1	2
47	1	2	8.32	1	1	1	2
47	1	3	6.62	1	1	1	2
47	1	4	6.62	1	1	1	2
47	0	5	7.64	1	1	1	2
47	1	6	7.84	1	1	1	2
47	1	7	4.78	1	1	2	2
47	1	8	4.48	1	1	2	2
47	0	9	6.52	1	1	2	2
47	1	10	5.22	1	1	2	2
47	0	11	3.72	1	1	2	2
47	1	12	6.3	1	1	2	2
47	1	13	22.78	2	1	1	2
47	1	14	22.16	2	1	1	2
47	0	15	22.34	2	1	1	2
47	1	16	32.38	2	1	1	2
47	1	17	33.58	2	1	1	2
47	1	18	29.02	2	1	1	2
47	0	19	25.98	2	1	2	2
47	1	20	25.16	2	1	2	2
47	1	21	24.04	2	1	2	2
47	0	22	27.16	2	1	2	2
47	1	23	23.26	2	1	2	2
47	1	24	23.62	2	1	2	2
47	1	25	7.22	1	2	1	2
47	1	26	2.26	1	2	1	2
47	0	27	3.2	1	2	1	2
47	1	28	7.78	1	2	1	2
47	1	29	5.58	1	2	1	2
47	0	30	1.88	1	2	1	2
47	0	31	5.46	1	2	2	2
47	1	32	7.82	1	2	2	2
47	0	33	5.46	1	2	2	2
47	0	34	8.5	1	2	2	2
47	1	35	4.04	1	2	2	2
47	0	36	3.96	1	2	2	2
47	1	37	28.34	2	2	1	2
47	1	38	23.72	2	2	1	2
47	1	39	26.84	2	2	1	2
47	1	40	29.8	2	2	1	2
47	1	41	28.54	2	2	1	2
47	1	42	24.98	2	2	1	2
47	1	43	27.58	2	2	2	2
47	1	44	19.24	2	2	2	2
47	0	45	19.94	2	2	2	2
47	1	46	27.04	2	2	2	2
47	1	47	20.8	2	2	2	2
47	1	48	21.78	2	2	2	2
48	1	1	2.74	1	1	1	2
48	1	2	8.32	1	1	1	2
48	1	3	6.62	1	1	1	2
48	0	4	6.62	1	1	1	2
48	1	5	7.64	1	1	1	2
48	1	6	7.84	1	1	1	2
48	1	7	4.78	1	1	2	2
48	1	8	4.48	1	1	2	2
48	1	9	6.52	1	1	2	2
48	1	10	5.22	1	1	2	2
48	1	11	3.72	1	1	2	2
48	1	12	6.3	1	1	2	2
48	1	13	22.78	2	1	1	2
48	1	14	22.16	2	1	1	2
48	1	15	22.34	2	1	1	2
48	1	16	32.38	2	1	1	2
48	1	17	33.58	2	1	1	2
48	1	18	29.02	2	1	1	2
48	1	19	25.98	2	1	2	2
48	1	20	25.16	2	1	2	2
48	1	21	24.04	2	1	2	2
48	0	22	27.16	2	1	2	2
48	1	23	23.26	2	1	2	2
48	1	24	23.62	2	1	2	2
48	1	25	7.22	1	2	1	2
48	1	26	2.26	1	2	1	2
48	0	27	3.2	1	2	1	2
48	0	28	7.78	1	2	1	2
48	1	29	5.58	1	2	1	2
48	1	30	1.88	1	2	1	2
48	1	31	5.46	1	2	2	2
48	1	32	7.82	1	2	2	2
48	0	33	5.46	1	2	2	2
48	1	34	8.5	1	2	2	2
48	1	35	4.04	1	2	2	2
48	1	36	3.96	1	2	2	2
48	1	37	28.34	2	2	1	2
48	1	38	23.72	2	2	1	2
48	1	39	26.84	2	2	1	2
48	1	40	29.8	2	2	1	2
48	1	41	28.54	2	2	1	2
48	1	42	24.98	2	2	1	2
48	1	43	27.58	2	2	2	2
48	1	44	19.24	2	2	2	2
48	1	45	19.94	2	2	2	2
48	1	46	27.04	2	2	2	2
48	1	47	20.8	2	2	2	2
48	1	48	21.78	2	2	2	2
49	1	1	2.74	1	1	1	1
49	1	2	8.32	1	1	1	1
49	1	3	6.62	1	1	1	1
49	1	4	6.62	1	1	1	1
49	1	5	7.64	1	1	1	1
49	1	6	7.84	1	1	1	1
49	1	7	4.78	1	1	2	1
49	1	8	4.48	1	1	2	1
49	1	9	6.52	1	1	2	1
49	1	10	5.22	1	1	2	1
49	1	11	3.72	1	1	2	1
49	1	12	6.3	1	1	2	1
49	1	13	22.78	2	1	1	1
49	1	14	22.16	2	1	1	1
49	1	15	22.34	2	1	1	1
49	1	16	32.38	2	1	1	1
49	1	17	33.58	2	1	1	1
49	1	18	29.02	2	1	1	1
49	1	19	25.98	2	1	2	1
49	1	20	25.16	2	1	2	1
49	1	21	24.04	2	1	2	1
49	1	22	27.16	2	1	2	1
49	1	23	23.26	2	1	2	1
49	1	24	23.62	2	1	2	1
49	1	25	7.22	1	2	1	1
49	1	26	2.26	1	2	1	1
49	1	27	3.2	1	2	1	1
49	1	28	7.78	1	2	1	1
49	1	29	5.58	1	2	1	1
49	0	30	1.88	1	2	1	1
49	1	31	5.46	1	2	2	1
49	1	32	7.82	1	2	2	1
49	1	33	5.46	1	2	2	1
49	1	34	8.5	1	2	2	1
49	1	35	4.04	1	2	2	1
49	1	36	3.96	1	2	2	1
49	1	37	28.34	2	2	1	1
49	1	38	23.72	2	2	1	1
49	1	39	26.84	2	2	1	1
49	1	40	29.8	2	2	1	1
49	1	41	28.54	2	2	1	1
49	1	42	24.98	2	2	1	1
49	1	43	27.58	2	2	2	1
49	1	44	19.24	2	2	2	1
49	1	45	19.94	2	2	2	1
49	1	46	27.04	2	2	2	1
49	1	47	20.8	2	2	2	1
49	1	48	21.78	2	2	2	1
50	1	1	2.74	1	1	1	1
50	1	2	8.32	1	1	1	1
50	1	3	6.62	1	1	1	1
50	1	4	6.62	1	1	1	1
50	1	5	7.64	1	1	1	1
50	1	6	7.84	1	1	1	1
50	1	7	4.78	1	1	2	1
50	1	8	4.48	1	1	2	1
50	1	9	6.52	1	1	2	1
50	1	10	5.22	1	1	2	1
50	1	11	3.72	1	1	2	1
50	1	12	6.3	1	1	2	1
50	1	13	22.78	2	1	1	1
50	1	14	22.16	2	1	1	1
50	1	15	22.34	2	1	1	1
50	1	16	32.38	2	1	1	1
50	1	17	33.58	2	1	1	1
50	1	18	29.02	2	1	1	1
50	1	19	25.98	2	1	2	1
50	1	20	25.16	2	1	2	1
50	1	21	24.04	2	1	2	1
50	1	22	27.16	2	1	2	1
50	1	23	23.26	2	1	2	1
50	1	24	23.62	2	1	2	1
50	1	25	7.22	1	2	1	1
50	1	26	2.26	1	2	1	1
50	1	27	3.2	1	2	1	1
50	1	28	7.78	1	2	1	1
50	1	29	5.58	1	2	1	1
50	1	30	1.88	1	2	1	1
50	0	31	5.46	1	2	2	1
50	1	32	7.82	1	2	2	1
50	1	33	5.46	1	2	2	1
50	1	34	8.5	1	2	2	1
50	1	35	4.04	1	2	2	1
50	1	36	3.96	1	2	2	1
50	1	37	28.34	2	2	1	1
50	1	38	23.72	2	2	1	1
50	1	39	26.84	2	2	1	1
50	1	40	29.8	2	2	1	1
50	1	41	28.54	2	2	1	1
50	1	42	24.98	2	2	1	1
50	1	43	27.58	2	2	2	1
50	1	44	19.24	2	2	2	1
50	1	45	19.94	2	2	2	1
50	1	46	27.04	2	2	2	1
50	1	47	20.8	2	2	2	1
50	1	48	21.78	2	2	2	1
51	1	1	2.74	1	1	1	1
51	1	2	8.32	1	1	1	1
51	1	3	6.62	1	1	1	1
51	1	4	6.62	1	1	1	1
51	1	5	7.64	1	1	1	1
51	1	6	7.84	1	1	1	1
51	1	7	4.78	1	1	2	1
51	1	8	4.48	1	1	2	1
51	1	9	6.52	1	1	2	1
51	1	10	5.22	1	1	2	1
51	1	11	3.72	1	1	2	1
51	1	12	6.3	1	1	2	1
51	1	13	22.78	2	1	1	1
51	1	14	22.16	2	1	1	1
51	1	15	22.34	2	1	1	1
51	1	16	32.38	2	1	1	1
51	1	17	33.58	2	1	1	1
51	1	18	29.02	2	1	1	1
51	1	19	25.98	2	1	2	1
51	1	20	25.16	2	1	2	1
51	1	21	24.04	2	1	2	1
51	1	22	27.16	2	1	2	1
51	1	23	23.26	2	1	2	1
51	1	24	23.62	2	1	2	1
51	1	25	7.22	1	2	1	1
51	0	26	2.26	1	2	1	1
51	1	27	3.2	1	2	1	1
51	1	28	7.78	1	2	1	1
51	1	29	5.58	1	2	1	1
51	1	30	1.88	1	2	1	1
51	0	31	5.46	1	2	2	1
51	1	32	7.82	1	2	2	1
51	0	33	5.46	1	2	2	1
51	1	34	8.5	1	2	2	1
51	1	35	4.04	1	2	2	1
51	1	36	3.96	1	2	2	1
51	1	37	28.34	2	2	1	1
51	1	38	23.72	2	2	1	1
51	1	39	26.84	2	2	1	1
51	1	40	29.8	2	2	1	1
51	1	41	28.54	2	2	1	1
51	1	42	24.98	2	2	1	1
51	1	43	27.58	2	2	2	1
51	1	44	19.24	2	2	2	1
51	1	45	19.94	2	2	2	1
51	1	46	27.04	2	2	2	1
51	1	47	20.8	2	2	2	1
51	1	48	21.78	2	2	2	1
54	1	1	2.74	1	1	1	2
54	1	2	8.32	1	1	1	2
54	1	3	6.62	1	1	1	2
54	1	4	6.62	1	1	1	2
54	1	5	7.64	1	1	1	2
54	1	6	7.84	1	1	1	2
54	1	7	4.78	1	1	2	2
54	1	8	4.48	1	1	2	2
54	1	9	6.52	1	1	2	2
54	1	10	5.22	1	1	2	2
54	1	11	3.72	1	1	2	2
54	0	12	6.3	1	1	2	2
54	1	13	22.78	2	1	1	2
54	1	14	22.16	2	1	1	2
54	1	15	22.34	2	1	1	2
54	1	16	32.38	2	1	1	2
54	1	17	33.58	2	1	1	2
54	1	18	29.02	2	1	1	2
54	1	19	25.98	2	1	2	2
54	1	20	25.16	2	1	2	2
54	1	21	24.04	2	1	2	2
54	1	22	27.16	2	1	2	2
54	1	23	23.26	2	1	2	2
54	1	24	23.62	2	1	2	2
54	1	25	7.22	1	2	1	2
54	1	26	2.26	1	2	1	2
54	1	27	3.2	1	2	1	2
54	1	28	7.78	1	2	1	2
54	1	29	5.58	1	2	1	2
54	0	30	1.88	1	2	1	2
54	1	31	5.46	1	2	2	2
54	1	32	7.82	1	2	2	2
54	1	33	5.46	1	2	2	2
54	1	34	8.5	1	2	2	2
54	1	35	4.04	1	2	2	2
54	0	36	3.96	1	2	2	2
54	1	37	28.34	2	2	1	2
54	1	38	23.72	2	2	1	2
54	1	39	26.84	2	2	1	2
54	1	40	29.8	2	2	1	2
54	1	41	28.54	2	2	1	2
54	1	42	24.98	2	2	1	2
54	1	43	27.58	2	2	2	2
54	1	44	19.24	2	2	2	2
54	1	45	19.94	2	2	2	2
54	0	46	27.04	2	2	2	2
54	1	47	20.8	2	2	2	2
54	1	48	21.78	2	2	2	2
59	0	1	2.74	1	1	1	1
59	1	2	8.32	1	1	1	1
59	1	3	6.62	1	1	1	1
59	1	4	6.62	1	1	1	1
59	1	5	7.64	1	1	1	1
59	1	6	7.84	1	1	1	1
59	1	7	4.78	1	1	2	1
59	1	8	4.48	1	1	2	1
59	1	9	6.52	1	1	2	1
59	1	10	5.22	1	1	2	1
59	1	11	3.72	1	1	2	1
59	1	12	6.3	1	1	2	1
59	1	13	22.78	2	1	1	1
59	1	14	22.16	2	1	1	1
59	1	15	22.34	2	1	1	1
59	1	16	32.38	2	1	1	1
59	1	17	33.58	2	1	1	1
59	1	18	29.02	2	1	1	1
59	1	19	25.98	2	1	2	1
59	1	20	25.16	2	1	2	1
59	1	21	24.04	2	1	2	1
59	1	22	27.16	2	1	2	1
59	1	23	23.26	2	1	2	1
59	1	24	23.62	2	1	2	1
59	1	25	7.22	1	2	1	1
59	1	26	2.26	1	2	1	1
59	0	27	3.2	1	2	1	1
59	1	28	7.78	1	2	1	1
59	1	29	5.58	1	2	1	1
59	0	30	1.88	1	2	1	1
59	0	31	5.46	1	2	2	1
59	1	32	7.82	1	2	2	1
59	1	33	5.46	1	2	2	1
59	1	34	8.5	1	2	2	1
59	1	35	4.04	1	2	2	1
59	1	36	3.96	1	2	2	1
59	1	37	28.34	2	2	1	1
59	1	38	23.72	2	2	1	1
59	1	39	26.84	2	2	1	1
59	1	40	29.8	2	2	1	1
59	1	41	28.54	2	2	1	1
59	1	42	24.98	2	2	1	1
59	1	43	27.58	2	2	2	1
59	1	44	19.24	2	2	2	1
59	1	45	19.94	2	2	2	1
59	1	46	27.04	2	2	2	1
59	1	47	20.8	2	2	2	1
59	1	48	21.78	2	2	2	1
60	1	1	2.74	1	1	1	2
60	0	2	8.32	1	1	1	2
60	1	3	6.62	1	1	1	2
60	0	4	6.62	1	1	1	2
60	1	5	7.64	1	1	1	2
60	1	6	7.84	1	1	1	2
60	1	7	4.78	1	1	2	2
60	1	8	4.48	1	1	2	2
60	1	9	6.52	1	1	2	2
60	1	10	5.22	1	1	2	2
60	0	11	3.72	1	1	2	2
60	1	12	6.3	1	1	2	2
60	1	13	22.78	2	1	1	2
60	1	14	22.16	2	1	1	2
60	1	15	22.34	2	1	1	2
60	1	16	32.38	2	1	1	2
60	1	17	33.58	2	1	1	2
60	1	18	29.02	2	1	1	2
60	1	19	25.98	2	1	2	2
60	1	20	25.16	2	1	2	2
60	1	21	24.04	2	1	2	2
60	1	22	27.16	2	1	2	2
60	1	23	23.26	2	1	2	2
60	1	24	23.62	2	1	2	2
60	1	25	7.22	1	2	1	2
60	1	26	2.26	1	2	1	2
60	0	27	3.2	1	2	1	2
60	1	28	7.78	1	2	1	2
60	1	29	5.58	1	2	1	2
60	1	30	1.88	1	2	1	2
60	1	31	5.46	1	2	2	2
60	0	32	7.82	1	2	2	2
60	1	33	5.46	1	2	2	2
60	1	34	8.5	1	2	2	2
60	1	35	4.04	1	2	2	2
60	1	36	3.96	1	2	2	2
60	1	37	28.34	2	2	1	2
60	1	38	23.72	2	2	1	2
60	1	39	26.84	2	2	1	2
60	1	40	29.8	2	2	1	2
60	1	41	28.54	2	2	1	2
60	1	42	24.98	2	2	1	2
60	1	43	27.58	2	2	2	2
60	1	44	19.24	2	2	2	2
60	0	45	19.94	2	2	2	2
60	1	46	27.04	2	2	2	2
60	1	47	20.8	2	2	2	2
60	1	48	21.78	2	2	2	2
61	1	1	2.74	1	1	1	2
61	1	2	8.32	1	1	1	2
61	1	3	6.62	1	1	1	2
61	1	4	6.62	1	1	1	2
61	1	5	7.64	1	1	1	2
61	1	6	7.84	1	1	1	2
61	1	7	4.78	1	1	2	2
61	1	8	4.48	1	1	2	2
61	1	9	6.52	1	1	2	2
61	1	10	5.22	1	1	2	2
61	1	11	3.72	1	1	2	2
61	1	12	6.3	1	1	2	2
61	1	13	22.78	2	1	1	2
61	1	14	22.16	2	1	1	2
61	1	15	22.34	2	1	1	2
61	1	16	32.38	2	1	1	2
61	1	17	33.58	2	1	1	2
61	1	18	29.02	2	1	1	2
61	1	19	25.98	2	1	2	2
61	1	20	25.16	2	1	2	2
61	1	21	24.04	2	1	2	2
61	1	22	27.16	2	1	2	2
61	1	23	23.26	2	1	2	2
61	1	24	23.62	2	1	2	2
61	1	25	7.22	1	2	1	2
61	1	26	2.26	1	2	1	2
61	1	27	3.2	1	2	1	2
61	1	28	7.78	1	2	1	2
61	1	29	5.58	1	2	1	2
61	1	30	1.88	1	2	1	2
61	0	31	5.46	1	2	2	2
61	1	32	7.82	1	2	2	2
61	1	33	5.46	1	2	2	2
61	1	34	8.5	1	2	2	2
61	1	35	4.04	1	2	2	2
61	1	36	3.96	1	2	2	2
61	1	37	28.34	2	2	1	2
61	1	38	23.72	2	2	1	2
61	1	39	26.84	2	2	1	2
61	1	40	29.8	2	2	1	2
61	1	41	28.54	2	2	1	2
61	1	42	24.98	2	2	1	2
61	1	43	27.58	2	2	2	2
61	1	44	19.24	2	2	2	2
61	1	45	19.94	2	2	2	2
61	1	46	27.04	2	2	2	2
61	1	47	20.8	2	2	2	2
61	1	48	21.78	2	2	2	2
62	1	1	2.74	1	1	1	2
62	1	2	8.32	1	1	1	2
62	1	3	6.62	1	1	1	2
62	1	4	6.62	1	1	1	2
62	1	5	7.64	1	1	1	2
62	1	6	7.84	1	1	1	2
62	1	7	4.78	1	1	2	2
62	1	8	4.48	1	1	2	2
62	1	9	6.52	1	1	2	2
62	1	10	5.22	1	1	2	2
62	0	11	3.72	1	1	2	2
62	1	12	6.3	1	1	2	2
62	1	13	22.78	2	1	1	2
62	1	14	22.16	2	1	1	2
62	1	15	22.34	2	1	1	2
62	1	16	32.38	2	1	1	2
62	1	17	33.58	2	1	1	2
62	1	18	29.02	2	1	1	2
62	1	19	25.98	2	1	2	2
62	1	20	25.16	2	1	2	2
62	1	21	24.04	2	1	2	2
62	1	22	27.16	2	1	2	2
62	1	23	23.26	2	1	2	2
62	1	24	23.62	2	1	2	2
62	1	25	7.22	1	2	1	2
62	1	26	2.26	1	2	1	2
62	1	27	3.2	1	2	1	2
62	1	28	7.78	1	2	1	2
62	0	29	5.58	1	2	1	2
62	1	30	1.88	1	2	1	2
62	1	31	5.46	1	2	2	2
62	0	32	7.82	1	2	2	2
62	1	33	5.46	1	2	2	2
62	1	34	8.5	1	2	2	2
62	0	35	4.04	1	2	2	2
62	1	36	3.96	1	2	2	2
62	1	37	28.34	2	2	1	2
62	1	38	23.72	2	2	1	2
62	1	39	26.84	2	2	1	2
62	1	40	29.8	2	2	1	2
62	1	41	28.54	2	2	1	2
62	1	42	24.98	2	2	1	2
62	1	43	27.58	2	2	2	2
62	1	44	19.24	2	2	2	2
62	1	45	19.94	2	2	2	2
62	1	46	27.04	2	2	2	2
62	1	47	20.8	2	2	2	2
62	1	48	21.78	2	2	2	2
63	1	1	2.74	1	1	1	2
63	0	2	8.32	1	1	1	2
63	1	3	6.62	1	1	1	2
63	1	4	6.62	1	1	1	2
63	0	5	7.64	1	1	1	2
63	1	6	7.84	1	1	1	2
63	1	7	4.78	1	1	2	2
63	1	8	4.48	1	1	2	2
63	1	9	6.52	1	1	2	2
63	1	10	5.22	1	1	2	2
63	1	11	3.72	1	1	2	2
63	1	12	6.3	1	1	2	2
63	1	13	22.78	2	1	1	2
63	1	14	22.16	2	1	1	2
63	1	15	22.34	2	1	1	2
63	1	16	32.38	2	1	1	2
63	1	17	33.58	2	1	1	2
63	1	18	29.02	2	1	1	2
63	1	19	25.98	2	1	2	2
63	1	20	25.16	2	1	2	2
63	1	21	24.04	2	1	2	2
63	1	22	27.16	2	1	2	2
63	1	23	23.26	2	1	2	2
63	1	24	23.62	2	1	2	2
63	0	25	7.22	1	2	1	2
63	1	26	2.26	1	2	1	2
63	0	27	3.2	1	2	1	2
63	1	28	7.78	1	2	1	2
63	1	29	5.58	1	2	1	2
63	0	30	1.88	1	2	1	2
63	1	31	5.46	1	2	2	2
63	1	32	7.82	1	2	2	2
63	1	33	5.46	1	2	2	2
63	0	34	8.5	1	2	2	2
63	1	35	4.04	1	2	2	2
63	0	36	3.96	1	2	2	2
63	0	37	28.34	2	2	1	2
63	1	38	23.72	2	2	1	2
63	1	39	26.84	2	2	1	2
63	1	40	29.8	2	2	1	2
63	1	41	28.54	2	2	1	2
63	1	42	24.98	2	2	1	2
63	1	43	27.58	2	2	2	2
63	1	44	19.24	2	2	2	2
63	1	45	19.94	2	2	2	2
63	1	46	27.04	2	2	2	2
63	1	47	20.8	2	2	2	2
63	1	48	21.78	2	2	2	2
66	1	1	2.74	1	1	1	1
66	1	2	8.32	1	1	1	1
66	1	3	6.62	1	1	1	1
66	1	4	6.62	1	1	1	1
66	1	5	7.64	1	1	1	1
66	1	6	7.84	1	1	1	1
66	1	7	4.78	1	1	2	1
66	1	8	4.48	1	1	2	1
66	1	9	6.52	1	1	2	1
66	1	10	5.22	1	1	2	1
66	1	11	3.72	1	1	2	1
66	1	12	6.3	1	1	2	1
66	1	13	22.78	2	1	1	1
66	1	14	22.16	2	1	1	1
66	1	15	22.34	2	1	1	1
66	1	16	32.38	2	1	1	1
66	1	17	33.58	2	1	1	1
66	1	18	29.02	2	1	1	1
66	1	19	25.98	2	1	2	1
66	1	20	25.16	2	1	2	1
66	1	21	24.04	2	1	2	1
66	1	22	27.16	2	1	2	1
66	1	23	23.26	2	1	2	1
66	1	24	23.62	2	1	2	1
66	1	25	7.22	1	2	1	1
66	1	26	2.26	1	2	1	1
66	1	27	3.2	1	2	1	1
66	1	28	7.78	1	2	1	1
66	1	29	5.58	1	2	1	1
66	1	30	1.88	1	2	1	1
66	1	31	5.46	1	2	2	1
66	1	32	7.82	1	2	2	1
66	1	33	5.46	1	2	2	1
66	1	34	8.5	1	2	2	1
66	1	35	4.04	1	2	2	1
66	1	36	3.96	1	2	2	1
66	1	37	28.34	2	2	1	1
66	1	38	23.72	2	2	1	1
66	1	39	26.84	2	2	1	1
66	1	40	29.8	2	2	1	1
66	1	41	28.54	2	2	1	1
66	1	42	24.98	2	2	1	1
66	1	43	27.58	2	2	2	1
66	1	44	19.24	2	2	2	1
66	1	45	19.94	2	2	2	1
66	1	46	27.04	2	2	2	1
66	1	47	20.8	2	2	2	1
66	1	48	21.78	2	2	2	1
68	1	1	2.74	1	1	1	2
68	1	2	8.32	1	1	1	2
68	1	3	6.62	1	1	1	2
68	1	4	6.62	1	1	1	2
68	0	5	7.64	1	1	1	2
68	1	6	7.84	1	1	1	2
68	1	7	4.78	1	1	2	2
68	1	8	4.48	1	1	2	2
68	1	9	6.52	1	1	2	2
68	1	10	5.22	1	1	2	2
68	1	11	3.72	1	1	2	2
68	1	12	6.3	1	1	2	2
68	1	13	22.78	2	1	1	2
68	1	14	22.16	2	1	1	2
68	1	15	22.34	2	1	1	2
68	1	16	32.38	2	1	1	2
68	1	17	33.58	2	1	1	2
68	1	18	29.02	2	1	1	2
68	1	19	25.98	2	1	2	2
68	1	20	25.16	2	1	2	2
68	1	21	24.04	2	1	2	2
68	1	22	27.16	2	1	2	2
68	1	23	23.26	2	1	2	2
68	1	24	23.62	2	1	2	2
68	1	25	7.22	1	2	1	2
68	1	26	2.26	1	2	1	2
68	1	27	3.2	1	2	1	2
68	1	28	7.78	1	2	1	2
68	1	29	5.58	1	2	1	2
68	0	30	1.88	1	2	1	2
68	1	31	5.46	1	2	2	2
68	1	32	7.82	1	2	2	2
68	1	33	5.46	1	2	2	2
68	1	34	8.5	1	2	2	2
68	1	35	4.04	1	2	2	2
68	1	36	3.96	1	2	2	2
68	1	37	28.34	2	2	1	2
68	1	38	23.72	2	2	1	2
68	1	39	26.84	2	2	1	2
68	1	40	29.8	2	2	1	2
68	1	41	28.54	2	2	1	2
68	1	42	24.98	2	2	1	2
68	1	43	27.58	2	2	2	2
68	1	44	19.24	2	2	2	2
68	1	45	19.94	2	2	2	2
68	1	46	27.04	2	2	2	2
68	1	47	20.8	2	2	2	2
68	1	48	21.78	2	2	2	2
70	1	1	2.74	1	1	1	1
70	1	2	8.32	1	1	1	1
70	0	3	6.62	1	1	1	1
70	1	4	6.62	1	1	1	1
70	1	5	7.64	1	1	1	1
70	1	6	7.84	1	1	1	1
70	1	7	4.78	1	1	2	1
70	1	8	4.48	1	1	2	1
70	1	9	6.52	1	1	2	1
70	1	10	5.22	1	1	2	1
70	0	11	3.72	1	1	2	1
70	1	12	6.3	1	1	2	1
70	0	13	22.78	2	1	1	1
70	1	14	22.16	2	1	1	1
70	1	15	22.34	2	1	1	1
70	1	16	32.38	2	1	1	1
70	1	17	33.58	2	1	1	1
70	1	18	29.02	2	1	1	1
70	1	19	25.98	2	1	2	1
70	1	20	25.16	2	1	2	1
70	0	21	24.04	2	1	2	1
70	1	22	27.16	2	1	2	1
70	1	23	23.26	2	1	2	1
70	1	24	23.62	2	1	2	1
70	0	25	7.22	1	2	1	1
70	1	26	2.26	1	2	1	1
70	1	27	3.2	1	2	1	1
70	1	28	7.78	1	2	1	1
70	1	29	5.58	1	2	1	1
70	1	30	1.88	1	2	1	1
70	1	31	5.46	1	2	2	1
70	1	32	7.82	1	2	2	1
70	1	33	5.46	1	2	2	1
70	1	34	8.5	1	2	2	1
70	1	35	4.04	1	2	2	1
70	1	36	3.96	1	2	2	1
70	1	37	28.34	2	2	1	1
70	1	38	23.72	2	2	1	1
70	1	39	26.84	2	2	1	1
70	1	40	29.8	2	2	1	1
70	1	41	28.54	2	2	1	1
70	0	42	24.98	2	2	1	1
70	1	43	27.58	2	2	2	1
70	1	44	19.24	2	2	2	1
70	0	45	19.94	2	2	2	1
70	1	46	27.04	2	2	2	1
70	1	47	20.8	2	2	2	1
70	1	48	21.78	2	2	2	1
71	1	1	2.74	1	1	1	1
71	1	2	8.32	1	1	1	1
71	1	3	6.62	1	1	1	1
71	1	4	6.62	1	1	1	1
71	1	5	7.64	1	1	1	1
71	1	6	7.84	1	1	1	1
71	1	7	4.78	1	1	2	1
71	1	8	4.48	1	1	2	1
71	1	9	6.52	1	1	2	1
71	1	10	5.22	1	1	2	1
71	1	11	3.72	1	1	2	1
71	1	12	6.3	1	1	2	1
71	1	13	22.78	2	1	1	1
71	1	14	22.16	2	1	1	1
71	1	15	22.34	2	1	1	1
71	1	16	32.38	2	1	1	1
71	1	17	33.58	2	1	1	1
71	1	18	29.02	2	1	1	1
71	1	19	25.98	2	1	2	1
71	1	20	25.16	2	1	2	1
71	1	21	24.04	2	1	2	1
71	1	22	27.16	2	1	2	1
71	1	23	23.26	2	1	2	1
71	1	24	23.62	2	1	2	1
71	1	25	7.22	1	2	1	1
71	1	26	2.26	1	2	1	1
71	1	27	3.2	1	2	1	1
71	1	28	7.78	1	2	1	1
71	1	29	5.58	1	2	1	1
71	1	30	1.88	1	2	1	1
71	1	31	5.46	1	2	2	1
71	0	32	7.82	1	2	2	1
71	1	33	5.46	1	2	2	1
71	1	34	8.5	1	2	2	1
71	0	35	4.04	1	2	2	1
71	1	36	3.96	1	2	2	1
71	1	37	28.34	2	2	1	1
71	1	38	23.72	2	2	1	1
71	1	39	26.84	2	2	1	1
71	0	40	29.8	2	2	1	1
71	1	41	28.54	2	2	1	1
71	1	42	24.98	2	2	1	1
71	1	43	27.58	2	2	2	1
71	1	44	19.24	2	2	2	1
71	1	45	19.94	2	2	2	1
71	1	46	27.04	2	2	2	1
71	1	47	20.8	2	2	2	1
71	1	48	21.78	2	2	2	1
72	1	1	2.74	1	1	1	1
72	1	2	8.32	1	1	1	1
72	1	3	6.62	1	1	1	1
72	1	4	6.62	1	1	1	1
72	1	5	7.64	1	1	1	1
72	1	6	7.84	1	1	1	1
72	1	7	4.78	1	1	2	1
72	1	8	4.48	1	1	2	1
72	1	9	6.52	1	1	2	1
72	1	10	5.22	1	1	2	1
72	1	11	3.72	1	1	2	1
72	1	12	6.3	1	1	2	1
72	1	13	22.78	2	1	1	1
72	1	14	22.16	2	1	1	1
72	1	15	22.34	2	1	1	1
72	1	16	32.38	2	1	1	1
72	1	17	33.58	2	1	1	1
72	1	18	29.02	2	1	1	1
72	1	19	25.98	2	1	2	1
72	1	20	25.16	2	1	2	1
72	1	21	24.04	2	1	2	1
72	1	22	27.16	2	1	2	1
72	1	23	23.26	2	1	2	1
72	1	24	23.62	2	1	2	1
72	1	25	7.22	1	2	1	1
72	1	26	2.26	1	2	1	1
72	1	27	3.2	1	2	1	1
72	1	28	7.78	1	2	1	1
72	1	29	5.58	1	2	1	1
72	0	30	1.88	1	2	1	1
72	1	31	5.46	1	2	2	1
72	1	32	7.82	1	2	2	1
72	1	33	5.46	1	2	2	1
72	1	34	8.5	1	2	2	1
72	1	35	4.04	1	2	2	1
72	1	36	3.96	1	2	2	1
72	1	37	28.34	2	2	1	1
72	1	38	23.72	2	2	1	1
72	1	39	26.84	2	2	1	1
72	1	40	29.8	2	2	1	1
72	1	41	28.54	2	2	1	1
72	1	42	24.98	2	2	1	1
72	1	43	27.58	2	2	2	1
72	1	44	19.24	2	2	2	1
72	1	45	19.94	2	2	2	1
72	1	46	27.04	2	2	2	1
72	1	47	20.8	2	2	2	1
72	1	48	21.78	2	2	2	1
73	1	1	2.74	1	1	1	1
73	1	2	8.32	1	1	1	1
73	1	3	6.62	1	1	1	1
73	1	4	6.62	1	1	1	1
73	1	5	7.64	1	1	1	1
73	1	6	7.84	1	1	1	1
73	1	7	4.78	1	1	2	1
73	1	8	4.48	1	1	2	1
73	1	9	6.52	1	1	2	1
73	1	10	5.22	1	1	2	1
73	1	11	3.72	1	1	2	1
73	1	12	6.3	1	1	2	1
73	1	13	22.78	2	1	1	1
73	1	14	22.16	2	1	1	1
73	1	15	22.34	2	1	1	1
73	1	16	32.38	2	1	1	1
73	1	17	33.58	2	1	1	1
73	1	18	29.02	2	1	1	1
73	1	19	25.98	2	1	2	1
73	1	20	25.16	2	1	2	1
73	1	21	24.04	2	1	2	1
73	1	22	27.16	2	1	2	1
73	1	23	23.26	2	1	2	1
73	1	24	23.62	2	1	2	1
73	1	25	7.22	1	2	1	1
73	1	26	2.26	1	2	1	1
73	1	27	3.2	1	2	1	1
73	1	28	7.78	1	2	1	1
73	1	29	5.58	1	2	1	1
73	1	30	1.88	1	2	1	1
73	1	31	5.46	1	2	2	1
73	1	32	7.82	1	2	2	1
73	1	33	5.46	1	2	2	1
73	1	34	8.5	1	2	2	1
73	1	35	4.04	1	2	2	1
73	1	36	3.96	1	2	2	1
73	1	37	28.34	2	2	1	1
73	1	38	23.72	2	2	1	1
73	1	39	26.84	2	2	1	1
73	1	40	29.8	2	2	1	1
73	1	41	28.54	2	2	1	1
73	1	42	24.98	2	2	1	1
73	1	43	27.58	2	2	2	1
73	1	44	19.24	2	2	2	1
73	1	45	19.94	2	2	2	1
73	1	46	27.04	2	2	2	1
73	1	47	20.8	2	2	2	1
73	1	48	21.78	2	2	2	1
75	1	1	2.74	1	1	1	2
75	0	2	8.32	1	1	1	2
75	1	3	6.62	1	1	1	2
75	1	4	6.62	1	1	1	2
75	1	5	7.64	1	1	1	2
75	1	6	7.84	1	1	1	2
75	1	7	4.78	1	1	2	2
75	1	8	4.48	1	1	2	2
75	1	9	6.52	1	1	2	2
75	1	10	5.22	1	1	2	2
75	1	11	3.72	1	1	2	2
75	1	12	6.3	1	1	2	2
75	1	13	22.78	2	1	1	2
75	1	14	22.16	2	1	1	2
75	1	15	22.34	2	1	1	2
75	1	16	32.38	2	1	1	2
75	1	17	33.58	2	1	1	2
75	1	18	29.02	2	1	1	2
75	1	19	25.98	2	1	2	2
75	1	20	25.16	2	1	2	2
75	1	21	24.04	2	1	2	2
75	1	22	27.16	2	1	2	2
75	1	23	23.26	2	1	2	2
75	1	24	23.62	2	1	2	2
75	1	25	7.22	1	2	1	2
75	1	26	2.26	1	2	1	2
75	1	27	3.2	1	2	1	2
75	1	28	7.78	1	2	1	2
75	1	29	5.58	1	2	1	2
75	1	30	1.88	1	2	1	2
75	1	31	5.46	1	2	2	2
75	1	32	7.82	1	2	2	2
75	1	33	5.46	1	2	2	2
75	1	34	8.5	1	2	2	2
75	1	35	4.04	1	2	2	2
75	1	36	3.96	1	2	2	2
75	1	37	28.34	2	2	1	2
75	1	38	23.72	2	2	1	2
75	1	39	26.84	2	2	1	2
75	1	40	29.8	2	2	1	2
75	1	41	28.54	2	2	1	2
75	0	42	24.98	2	2	1	2
75	1	43	27.58	2	2	2	2
75	1	44	19.24	2	2	2	2
75	1	45	19.94	2	2	2	2
75	1	46	27.04	2	2	2	2
75	1	47	20.8	2	2	2	2
75	1	48	21.78	2	2	2	2
76	1	1	2.74	1	1	1	2
76	1	2	8.32	1	1	1	2
76	0	3	6.62	1	1	1	2
76	1	4	6.62	1	1	1	2
76	1	5	7.64	1	1	1	2
76	1	6	7.84	1	1	1	2
76	1	7	4.78	1	1	2	2
76	1	8	4.48	1	1	2	2
76	1	9	6.52	1	1	2	2
76	1	10	5.22	1	1	2	2
76	1	11	3.72	1	1	2	2
76	1	12	6.3	1	1	2	2
76	1	13	22.78	2	1	1	2
76	1	14	22.16	2	1	1	2
76	1	15	22.34	2	1	1	2
76	1	16	32.38	2	1	1	2
76	1	17	33.58	2	1	1	2
76	1	18	29.02	2	1	1	2
76	1	19	25.98	2	1	2	2
76	1	20	25.16	2	1	2	2
76	1	21	24.04	2	1	2	2
76	1	22	27.16	2	1	2	2
76	1	23	23.26	2	1	2	2
76	1	24	23.62	2	1	2	2
76	1	25	7.22	1	2	1	2
76	0	26	2.26	1	2	1	2
76	1	27	3.2	1	2	1	2
76	1	28	7.78	1	2	1	2
76	1	29	5.58	1	2	1	2
76	0	30	1.88	1	2	1	2
76	1	31	5.46	1	2	2	2
76	1	32	7.82	1	2	2	2
76	1	33	5.46	1	2	2	2
76	1	34	8.5	1	2	2	2
76	1	35	4.04	1	2	2	2
76	1	36	3.96	1	2	2	2
76	1	37	28.34	2	2	1	2
76	1	38	23.72	2	2	1	2
76	1	39	26.84	2	2	1	2
76	1	40	29.8	2	2	1	2
76	1	41	28.54	2	2	1	2
76	1	42	24.98	2	2	1	2
76	1	43	27.58	2	2	2	2
76	1	44	19.24	2	2	2	2
76	1	45	19.94	2	2	2	2
76	0	46	27.04	2	2	2	2
76	1	47	20.8	2	2	2	2
76	1	48	21.78	2	2	2	2
79	1	1	2.74	1	1	1	1
79	1	2	8.32	1	1	1	1
79	1	3	6.62	1	1	1	1
79	1	4	6.62	1	1	1	1
79	1	5	7.64	1	1	1	1
79	1	6	7.84	1	1	1	1
79	1	7	4.78	1	1	2	1
79	1	8	4.48	1	1	2	1
79	1	9	6.52	1	1	2	1
79	1	10	5.22	1	1	2	1
79	1	11	3.72	1	1	2	1
79	0	12	6.3	1	1	2	1
79	1	13	22.78	2	1	1	1
79	1	14	22.16	2	1	1	1
79	1	15	22.34	2	1	1	1
79	1	16	32.38	2	1	1	1
79	1	17	33.58	2	1	1	1
79	1	18	29.02	2	1	1	1
79	1	19	25.98	2	1	2	1
79	1	20	25.16	2	1	2	1
79	1	21	24.04	2	1	2	1
79	1	22	27.16	2	1	2	1
79	1	23	23.26	2	1	2	1
79	1	24	23.62	2	1	2	1
79	1	25	7.22	1	2	1	1
79	1	26	2.26	1	2	1	1
79	0	27	3.2	1	2	1	1
79	1	28	7.78	1	2	1	1
79	1	29	5.58	1	2	1	1
79	1	30	1.88	1	2	1	1
79	1	31	5.46	1	2	2	1
79	1	32	7.82	1	2	2	1
79	1	33	5.46	1	2	2	1
79	1	34	8.5	1	2	2	1
79	1	35	4.04	1	2	2	1
79	1	36	3.96	1	2	2	1
79	1	37	28.34	2	2	1	1
79	1	38	23.72	2	2	1	1
79	1	39	26.84	2	2	1	1
79	1	40	29.8	2	2	1	1
79	1	41	28.54	2	2	1	1
79	1	42	24.98	2	2	1	1
79	1	43	27.58	2	2	2	1
79	1	44	19.24	2	2	2	1
79	1	45	19.94	2	2	2	1
79	1	46	27.04	2	2	2	1
79	1	47	20.8	2	2	2	1
79	1	48	21.78	2	2	2	1
