# Supplementary material for: Understanding the mechanisms behind the sexualized-body inversion hypothesis: The role of asymmetry and attention biases
Source: PLoS One. 2018 Apr 5;13(4):e0193944. doi: 10.1371/journal.pone.0193944 (PMC5886406; doi:10.1371/journal.pone.0193944)
Supplement: S5 File — (TXT) [file pone.0193944.s005.txt]

sub	pic	Gend_pic_1U2D	O_P	Orient	accuracy	GenderSUB1U_2D
27	1	2	1	1	1	2
27	2	2	1	2	1	2
27	3	2	1	1	1	2
27	4	2	1	2	1	2
27	5	2	1	1	1	2
27	6	2	1	2	1	2
27	7	2	1	1	1	2
27	8	2	1	2	0	2
27	9	2	1	1	1	2
27	10	2	1	2	1	2
27	11	2	1	1	1	2
27	12	2	1	2	1	2
27	13	2	1	1	1	2
27	14	2	1	2	1	2
27	15	2	1	1	0	2
27	16	2	1	2	1	2
27	17	2	1	1	0	2
27	18	2	1	2	1	2
27	19	2	1	1	1	2
27	20	2	1	2	1	2
27	21	2	1	1	0	2
27	22	2	1	2	1	2
27	23	2	1	1	1	2
27	24	2	1	2	1	2
27	25	2	2	1	1	2
27	26	2	2	2	1	2
27	27	2	2	1	0	2
27	28	2	2	2	0	2
27	29	2	2	1	1	2
27	30	2	2	2	1	2
27	31	2	2	1	1	2
27	32	2	2	2	1	2
27	33	2	2	1	1	2
27	34	2	2	2	1	2
27	35	2	2	1	1	2
27	36	2	2	2	1	2
27	37	2	2	1	1	2
27	38	2	2	2	1	2
27	39	2	2	1	1	2
27	40	2	2	2	1	2
27	41	2	2	1	1	2
27	42	2	2	2	1	2
27	43	2	2	1	1	2
27	44	2	2	2	1	2
27	45	2	2	1	1	2
27	46	2	2	2	1	2
27	47	2	2	1	1	2
27	48	2	2	2	1	2
27	49	1	1	1	1	2
27	50	1	1	2	0	2
27	51	1	1	1	0	2
27	52	1	1	2	0	2
27	53	1	1	1	1	2
27	54	1	1	2	1	2
27	55	1	1	1	1	2
27	56	1	1	2	1	2
27	57	1	1	1	1	2
27	58	1	1	2	1	2
27	59	1	1	1	1	2
27	60	1	1	2	1	2
27	61	1	1	1	1	2
27	62	1	1	2	1	2
27	63	1	1	1	1	2
27	64	1	1	2	1	2
27	65	1	1	1	1	2
27	66	1	1	2	1	2
27	67	1	1	1	0	2
27	68	1	1	2	1	2
27	69	1	1	1	1	2
27	70	1	1	2	1	2
27	71	1	1	1	1	2
27	72	1	1	2	1	2
27	73	1	2	1	0	2
27	74	1	2	2	0	2
27	75	1	2	1	1	2
27	76	1	2	2	1	2
27	77	1	2	1	1	2
27	78	1	2	2	1	2
27	79	1	2	1	1	2
27	80	1	2	2	1	2
27	81	1	2	1	1	2
27	82	1	2	2	1	2
27	83	1	2	1	0	2
27	84	1	2	2	1	2
27	85	1	2	1	1	2
27	86	1	2	2	0	2
27	87	1	2	1	1	2
27	88	1	2	2	1	2
27	89	1	2	1	1	2
27	90	1	2	2	0	2
27	91	1	2	1	1	2
27	92	1	2	2	1	2
27	93	1	2	1	1	2
27	94	1	2	2	1	2
27	95	1	2	1	1	2
27	96	1	2	2	1	2
32	1	2	1	2	1	2
32	2	2	1	1	1	2
32	3	2	1	2	0	2
32	4	2	1	1	1	2
32	5	2	1	2	1	2
32	6	2	1	1	1	2
32	7	2	1	2	1	2
32	8	2	1	1	1	2
32	9	2	1	2	1	2
32	10	2	1	1	1	2
32	11	2	1	2	1	2
32	12	2	1	1	0	2
32	13	2	1	2	1	2
32	14	2	1	1	1	2
32	15	2	1	2	1	2
32	16	2	1	1	1	2
32	17	2	1	2	0	2
32	18	2	1	1	1	2
32	19	2	1	2	0	2
32	20	2	1	1	1	2
32	21	2	1	2	1	2
32	22	2	1	1	1	2
32	23	2	1	2	0	2
32	24	2	1	1	1	2
32	25	2	2	2	1	2
32	26	2	2	1	1	2
32	27	2	2	2	1	2
32	28	2	2	1	0	2
32	29	2	2	2	0	2
32	30	2	2	1	1	2
32	31	2	2	2	0	2
32	32	2	2	1	1	2
32	33	2	2	2	1	2
32	34	2	2	1	1	2
32	35	2	2	2	0	2
32	36	2	2	1	0	2
32	37	2	2	2	0	2
32	38	2	2	1	1	2
32	39	2	2	2	0	2
32	40	2	2	1	1	2
32	41	2	2	2	1	2
32	42	2	2	1	1	2
32	43	2	2	2	1	2
32	44	2	2	1	1	2
32	45	2	2	2	1	2
32	46	2	2	1	1	2
32	47	2	2	2	1	2
32	48	2	2	1	0	2
32	49	1	1	2	0	2
32	50	1	1	1	1	2
32	51	1	1	2	1	2
32	52	1	1	1	1	2
32	53	1	1	2	1	2
32	54	1	1	1	1	2
32	55	1	1	2	0	2
32	56	1	1	1	0	2
32	57	1	1	2	1	2
32	58	1	1	1	1	2
32	59	1	1	2	1	2
32	60	1	1	1	1	2
32	61	1	1	2	1	2
32	62	1	1	1	1	2
32	63	1	1	2	1	2
32	64	1	1	1	1	2
32	65	1	1	2	1	2
32	66	1	1	1	1	2
32	67	1	1	2	0	2
32	68	1	1	1	1	2
32	69	1	1	2	1	2
32	70	1	1	1	0	2
32	71	1	1	2	1	2
32	72	1	1	1	1	2
32	73	1	2	2	0	2
32	74	1	2	1	1	2
32	75	1	2	2	1	2
32	76	1	2	1	1	2
32	77	1	2	2	1	2
32	78	1	2	1	1	2
32	79	1	2	2	0	2
32	80	1	2	1	1	2
32	81	1	2	2	1	2
32	82	1	2	1	0	2
32	83	1	2	2	1	2
32	84	1	2	1	0	2
32	85	1	2	2	0	2
32	86	1	2	1	1	2
32	87	1	2	2	1	2
32	88	1	2	1	1	2
32	89	1	2	2	0	2
32	90	1	2	1	1	2
32	91	1	2	2	1	2
32	92	1	2	1	1	2
32	93	1	2	2	0	2
32	94	1	2	1	1	2
32	95	1	2	2	0	2
32	96	1	2	1	1	2
41	1	2	1	1	1	2
41	2	2	1	2	1	2
41	3	2	1	1	1	2
41	4	2	1	2	1	2
41	5	2	1	1	1	2
41	6	2	1	2	1	2
41	7	2	1	1	1	2
41	8	2	1	2	1	2
41	9	2	1	1	1	2
41	10	2	1	2	1	2
41	11	2	1	1	1	2
41	12	2	1	2	1	2
41	13	2	1	1	1	2
41	14	2	1	2	1	2
41	15	2	1	1	1	2
41	16	2	1	2	1	2
41	17	2	1	1	1	2
41	18	2	1	2	0	2
41	19	2	1	1	1	2
41	20	2	1	2	1	2
41	21	2	1	1	1	2
41	22	2	1	2	1	2
41	23	2	1	1	1	2
41	24	2	1	2	1	2
41	25	2	2	1	1	2
41	26	2	2	2	1	2
41	27	2	2	1	1	2
41	28	2	2	2	1	2
41	29	2	2	1	1	2
41	30	2	2	2	1	2
41	31	2	2	1	0	2
41	32	2	2	2	1	2
41	33	2	2	1	1	2
41	34	2	2	2	1	2
41	35	2	2	1	1	2
41	36	2	2	2	1	2
41	37	2	2	1	1	2
41	38	2	2	2	1	2
41	39	2	2	1	1	2
41	40	2	2	2	1	2
41	41	2	2	1	1	2
41	42	2	2	2	1	2
41	43	2	2	1	1	2
41	44	2	2	2	1	2
41	45	2	2	1	1	2
41	46	2	2	2	1	2
41	47	2	2	1	1	2
41	48	2	2	2	0	2
41	49	1	1	1	1	2
41	50	1	1	2	1	2
41	51	1	1	1	0	2
41	52	1	1	2	1	2
41	53	1	1	1	1	2
41	54	1	1	2	1	2
41	55	1	1	1	1	2
41	56	1	1	2	1	2
41	57	1	1	1	0	2
41	58	1	1	2	1	2
41	59	1	1	1	1	2
41	60	1	1	2	1	2
41	61	1	1	1	1	2
41	62	1	1	2	1	2
41	63	1	1	1	1	2
41	64	1	1	2	0	2
41	65	1	1	1	1	2
41	66	1	1	2	1	2
41	67	1	1	1	1	2
41	68	1	1	2	1	2
41	69	1	1	1	1	2
41	70	1	1	2	1	2
41	71	1	1	1	1	2
41	72	1	1	2	1	2
41	73	1	2	1	1	2
41	74	1	2	2	1	2
41	75	1	2	1	0	2
41	76	1	2	2	1	2
41	77	1	2	1	1	2
41	78	1	2	2	1	2
41	79	1	2	1	1	2
41	80	1	2	2	1	2
41	81	1	2	1	1	2
41	82	1	2	2	0	2
41	83	1	2	1	1	2
41	84	1	2	2	1	2
41	85	1	2	1	0	2
41	86	1	2	2	0	2
41	87	1	2	1	1	2
41	88	1	2	2	1	2
41	89	1	2	1	1	2
41	90	1	2	2	0	2
41	91	1	2	1	1	2
41	92	1	2	2	1	2
41	93	1	2	1	1	2
41	94	1	2	2	0	2
41	95	1	2	1	1	2
41	96	1	2	2	1	2
55	1	2	1	1	1	2
55	2	2	1	2	1	2
55	3	2	1	1	1	2
55	4	2	1	2	1	2
55	5	2	1	1	1	2
55	6	2	1	2	1	2
55	7	2	1	1	1	2
55	8	2	1	2	1	2
55	9	2	1	1	1	2
55	10	2	1	2	1	2
55	11	2	1	1	1	2
55	12	2	1	2	1	2
55	13	2	1	1	1	2
55	14	2	1	2	1	2
55	15	2	1	1	1	2
55	16	2	1	2	1	2
55	17	2	1	1	1	2
55	18	2	1	2	1	2
55	19	2	1	1	1	2
55	20	2	1	2	1	2
55	21	2	1	1	1	2
55	22	2	1	2	1	2
55	23	2	1	1	1	2
55	24	2	1	2	1	2
55	25	2	2	1	0	2
55	26	2	2	2	1	2
55	27	2	2	1	1	2
55	28	2	2	2	1	2
55	29	2	2	1	1	2
55	30	2	2	2	1	2
55	31	2	2	1	1	2
55	32	2	2	2	1	2
55	33	2	2	1	1	2
55	34	2	2	2	1	2
55	35	2	2	1	0	2
55	36	2	2	2	0	2
55	37	2	2	1	1	2
55	38	2	2	2	1	2
55	39	2	2	1	1	2
55	40	2	2	2	1	2
55	41	2	2	1	1	2
55	42	2	2	2	1	2
55	43	2	2	1	1	2
55	44	2	2	2	1	2
55	45	2	2	1	1	2
55	46	2	2	2	0	2
55	47	2	2	1	1	2
55	48	2	2	2	1	2
55	49	1	1	1	1	2
55	50	1	1	2	1	2
55	51	1	1	1	1	2
55	52	1	1	2	1	2
55	53	1	1	1	1	2
55	54	1	1	2	1	2
55	55	1	1	1	1	2
55	56	1	1	2	1	2
55	57	1	1	1	1	2
55	58	1	1	2	1	2
55	59	1	1	1	1	2
55	60	1	1	2	1	2
55	61	1	1	1	1	2
55	62	1	1	2	1	2
55	63	1	1	1	1	2
55	64	1	1	2	1	2
55	65	1	1	1	1	2
55	66	1	1	2	1	2
55	67	1	1	1	1	2
55	68	1	1	2	1	2
55	69	1	1	1	1	2
55	70	1	1	2	0	2
55	71	1	1	1	0	2
55	72	1	1	2	1	2
55	73	1	2	1	1	2
55	74	1	2	2	1	2
55	75	1	2	1	1	2
55	76	1	2	2	1	2
55	77	1	2	1	1	2
55	78	1	2	2	0	2
55	79	1	2	1	1	2
55	80	1	2	2	1	2
55	81	1	2	1	1	2
55	82	1	2	2	1	2
55	83	1	2	1	1	2
55	84	1	2	2	1	2
55	85	1	2	1	1	2
55	86	1	2	2	1	2
55	87	1	2	1	1	2
55	88	1	2	2	1	2
55	89	1	2	1	1	2
55	90	1	2	2	1	2
55	91	1	2	1	1	2
55	92	1	2	2	0	2
55	93	1	2	1	1	2
55	94	1	2	2	1	2
55	95	1	2	1	1	2
55	96	1	2	2	0	2
68	1	2	1	2	0	2
68	2	2	1	1	1	2
68	3	2	1	2	1	2
68	4	2	1	1	1	2
68	5	2	1	2	1	2
68	6	2	1	1	1	2
68	7	2	1	2	0	2
68	8	2	1	1	0	2
68	9	2	1	2	1	2
68	10	2	1	1	1	2
68	11	2	1	2	0	2
68	12	2	1	1	1	2
68	13	2	1	2	0	2
68	14	2	1	1	1	2
68	15	2	1	2	1	2
68	16	2	1	1	1	2
68	17	2	1	2	1	2
68	18	2	1	1	1	2
68	19	2	1	2	0	2
68	20	2	1	1	1	2
68	21	2	1	2	0	2
68	22	2	1	1	1	2
68	23	2	1	2	1	2
68	24	2	1	1	1	2
68	25	2	2	2	0	2
68	26	2	2	1	0	2
68	27	2	2	2	1	2
68	28	2	2	1	1	2
68	29	2	2	2	1	2
68	30	2	2	1	1	2
68	31	2	2	2	0	2
68	32	2	2	1	1	2
68	33	2	2	2	1	2
68	34	2	2	1	1	2
68	35	2	2	2	1	2
68	36	2	2	1	1	2
68	37	2	2	2	1	2
68	38	2	2	1	1	2
68	39	2	2	2	0	2
68	40	2	2	1	1	2
68	41	2	2	2	1	2
68	42	2	2	1	1	2
68	43	2	2	2	1	2
68	44	2	2	1	1	2
68	45	2	2	2	1	2
68	46	2	2	1	1	2
68	47	2	2	2	0	2
68	48	2	2	1	0	2
68	49	1	1	2	1	2
68	50	1	1	1	1	2
68	51	1	1	2	1	2
68	52	1	1	1	1	2
68	53	1	1	2	1	2
68	54	1	1	1	0	2
68	55	1	1	2	1	2
68	56	1	1	1	1	2
68	57	1	1	2	1	2
68	58	1	1	1	1	2
68	59	1	1	2	1	2
68	60	1	1	1	1	2
68	61	1	1	2	1	2
68	62	1	1	1	0	2
68	63	1	1	2	0	2
68	64	1	1	1	1	2
68	65	1	1	2	0	2
68	66	1	1	1	1	2
68	67	1	1	2	0	2
68	68	1	1	1	1	2
68	69	1	1	2	0	2
68	70	1	1	1	0	2
68	71	1	1	2	0	2
68	72	1	1	1	1	2
68	73	1	2	2	0	2
68	74	1	2	1	0	2
68	75	1	2	2	0	2
68	76	1	2	1	1	2
68	77	1	2	2	1	2
68	78	1	2	1	0	2
68	79	1	2	2	0	2
68	80	1	2	1	1	2
68	81	1	2	2	0	2
68	82	1	2	1	1	2
68	83	1	2	2	1	2
68	84	1	2	1	1	2
68	85	1	2	2	1	2
68	86	1	2	1	0	2
68	87	1	2	2	1	2
68	88	1	2	1	0	2
68	89	1	2	2	0	2
68	90	1	2	1	1	2
68	91	1	2	2	1	2
68	92	1	2	1	1	2
68	93	1	2	2	1	2
68	94	1	2	1	1	2
68	95	1	2	2	1	2
68	96	1	2	1	0	2
73	1	2	1	1	1	2
73	2	2	1	2	1	2
73	3	2	1	1	1	2
73	4	2	1	2	1	2
73	5	2	1	1	1	2
73	6	2	1	2	1	2
73	7	2	1	1	1	2
73	8	2	1	2	1	2
73	9	2	1	1	1	2
73	10	2	1	2	1	2
73	11	2	1	1	1	2
73	12	2	1	2	1	2
73	13	2	1	1	1	2
73	14	2	1	2	0	2
73	15	2	1	1	1	2
73	16	2	1	2	1	2
73	17	2	1	1	1	2
73	18	2	1	2	0	2
73	19	2	1	1	1	2
73	20	2	1	2	1	2
73	21	2	1	1	0	2
73	22	2	1	2	1	2
73	23	2	1	1	1	2
73	24	2	1	2	1	2
73	25	2	2	1	1	2
73	26	2	2	2	1	2
73	27	2	2	1	1	2
73	28	2	2	2	1	2
73	29	2	2	1	1	2
73	30	2	2	2	1	2
73	31	2	2	1	1	2
73	32	2	2	2	1	2
73	33	2	2	1	1	2
73	34	2	2	2	1	2
73	35	2	2	1	1	2
73	36	2	2	2	1	2
73	37	2	2	1	1	2
73	38	2	2	2	1	2
73	39	2	2	1	1	2
73	40	2	2	2	1	2
73	41	2	2	1	1	2
73	42	2	2	2	1	2
73	43	2	2	1	1	2
73	44	2	2	2	1	2
73	45	2	2	1	1	2
73	46	2	2	2	1	2
73	47	2	2	1	1	2
73	48	2	2	2	1	2
73	49	1	1	1	1	2
73	50	1	1	2	0	2
73	51	1	1	1	0	2
73	52	1	1	2	1	2
73	53	1	1	1	1	2
73	54	1	1	2	1	2
73	55	1	1	1	1	2
73	56	1	1	2	1	2
73	57	1	1	1	1	2
73	58	1	1	2	1	2
73	59	1	1	1	1	2
73	60	1	1	2	1	2
73	61	1	1	1	1	2
73	62	1	1	2	1	2
73	63	1	1	1	1	2
73	64	1	1	2	1	2
73	65	1	1	1	0	2
73	66	1	1	2	1	2
73	67	1	1	1	1	2
73	68	1	1	2	1	2
73	69	1	1	1	1	2
73	70	1	1	2	0	2
73	71	1	1	1	1	2
73	72	1	1	2	1	2
73	73	1	2	1	1	2
73	74	1	2	2	1	2
73	75	1	2	1	1	2
73	76	1	2	2	1	2
73	77	1	2	1	1	2
73	78	1	2	2	1	2
73	79	1	2	1	1	2
73	80	1	2	2	1	2
73	81	1	2	1	1	2
73	82	1	2	2	1	2
73	83	1	2	1	1	2
73	84	1	2	2	1	2
73	85	1	2	1	1	2
73	86	1	2	2	1	2
73	87	1	2	1	1	2
73	88	1	2	2	1	2
73	89	1	2	1	1	2
73	90	1	2	2	1	2
73	91	1	2	1	1	2
73	92	1	2	2	1	2
73	93	1	2	1	1	2
73	94	1	2	2	0	2
73	95	1	2	1	1	2
73	96	1	2	2	1	2
84	1	2	1	2	1	2
84	2	2	1	1	1	2
84	3	2	1	2	1	2
84	4	2	1	1	1	2
84	5	2	1	2	1	2
84	6	2	1	1	1	2
84	7	2	1	2	1	2
84	8	2	1	1	1	2
84	9	2	1	2	1	2
84	10	2	1	1	1	2
84	11	2	1	2	1	2
84	12	2	1	1	1	2
84	13	2	1	2	1	2
84	14	2	1	1	1	2
84	15	2	1	2	1	2
84	16	2	1	1	1	2
84	17	2	1	2	1	2
84	18	2	1	1	1	2
84	19	2	1	2	1	2
84	20	2	1	1	0	2
84	21	2	1	2	1	2
84	22	2	1	1	1	2
84	23	2	1	2	1	2
84	24	2	1	1	1	2
84	25	2	2	2	0	2
84	26	2	2	1	1	2
84	27	2	2	2	1	2
84	28	2	2	1	1	2
84	29	2	2	2	1	2
84	30	2	2	1	1	2
84	31	2	2	2	1	2
84	32	2	2	1	1	2
84	33	2	2	2	1	2
84	34	2	2	1	1	2
84	35	2	2	2	1	2
84	36	2	2	1	1	2
84	37	2	2	2	1	2
84	38	2	2	1	1	2
84	39	2	2	2	1	2
84	40	2	2	1	1	2
84	41	2	2	2	1	2
84	42	2	2	1	0	2
84	43	2	2	2	1	2
84	44	2	2	1	1	2
84	45	2	2	2	1	2
84	46	2	2	1	0	2
84	47	2	2	2	1	2
84	48	2	2	1	1	2
84	49	1	1	2	1	2
84	50	1	1	1	0	2
84	51	1	1	2	1	2
84	52	1	1	1	1	2
84	53	1	1	2	1	2
84	54	1	1	1	1	2
84	55	1	1	2	1	2
84	56	1	1	1	1	2
84	57	1	1	2	1	2
84	58	1	1	1	1	2
84	59	1	1	2	1	2
84	60	1	1	1	1	2
84	61	1	1	2	1	2
84	62	1	1	1	1	2
84	63	1	1	2	1	2
84	64	1	1	1	1	2
84	65	1	1	2	1	2
84	66	1	1	1	1	2
84	67	1	1	2	1	2
84	68	1	1	1	1	2
84	69	1	1	2	1	2
84	70	1	1	1	0	2
84	71	1	1	2	1	2
84	72	1	1	1	1	2
84	73	1	2	2	1	2
84	74	1	2	1	1	2
84	75	1	2	2	1	2
84	76	1	2	1	1	2
84	77	1	2	2	1	2
84	78	1	2	1	1	2
84	79	1	2	2	1	2
84	80	1	2	1	1	2
84	81	1	2	2	1	2
84	82	1	2	1	1	2
84	83	1	2	2	1	2
84	84	1	2	1	1	2
84	85	1	2	2	1	2
84	86	1	2	1	0	2
84	87	1	2	2	1	2
84	88	1	2	1	1	2
84	89	1	2	2	1	2
84	90	1	2	1	1	2
84	91	1	2	2	1	2
84	92	1	2	1	1	2
84	93	1	2	2	1	2
84	94	1	2	1	0	2
84	95	1	2	2	1	2
84	96	1	2	1	1	2
95	1	2	1	1	1	2
95	2	2	1	2	1	2
95	3	2	1	1	1	2
95	4	2	1	2	1	2
95	5	2	1	1	1	2
95	6	2	1	2	1	2
95	7	2	1	1	1	2
95	8	2	1	2	1	2
95	9	2	1	1	1	2
95	10	2	1	2	1	2
95	11	2	1	1	1	2
95	12	2	1	2	1	2
95	13	2	1	1	1	2
95	14	2	1	2	1	2
95	15	2	1	1	1	2
95	16	2	1	2	1	2
95	17	2	1	1	1	2
95	18	2	1	2	1	2
95	19	2	1	1	1	2
95	20	2	1	2	1	2
95	21	2	1	1	1	2
95	22	2	1	2	1	2
95	23	2	1	1	1	2
95	24	2	1	2	1	2
95	25	2	2	1	1	2
95	26	2	2	2	1	2
95	27	2	2	1	1	2
95	28	2	2	2	1	2
95	29	2	2	1	1	2
95	30	2	2	2	1	2
95	31	2	2	1	1	2
95	32	2	2	2	1	2
95	33	2	2	1	1	2
95	34	2	2	2	0	2
95	35	2	2	1	1	2
95	36	2	2	2	1	2
95	37	2	2	1	1	2
95	38	2	2	2	1	2
95	39	2	2	1	1	2
95	40	2	2	2	1	2
95	41	2	2	1	1	2
95	42	2	2	2	1	2
95	43	2	2	1	1	2
95	44	2	2	2	1	2
95	45	2	2	1	1	2
95	46	2	2	2	1	2
95	47	2	2	1	1	2
95	48	2	2	2	1	2
95	49	1	1	1	1	2
95	50	1	1	2	1	2
95	51	1	1	1	1	2
95	52	1	1	2	1	2
95	53	1	1	1	1	2
95	54	1	1	2	1	2
95	55	1	1	1	1	2
95	56	1	1	2	1	2
95	57	1	1	1	1	2
95	58	1	1	2	1	2
95	59	1	1	1	1	2
95	60	1	1	2	1	2
95	61	1	1	1	1	2
95	62	1	1	2	1	2
95	63	1	1	1	1	2
95	64	1	1	2	1	2
95	65	1	1	1	1	2
95	66	1	1	2	1	2
95	67	1	1	1	1	2
95	68	1	1	2	1	2
95	69	1	1	1	1	2
95	70	1	1	2	1	2
95	71	1	1	1	1	2
95	72	1	1	2	1	2
95	73	1	2	1	1	2
95	74	1	2	2	1	2
95	75	1	2	1	0	2
95	76	1	2	2	1	2
95	77	1	2	1	1	2
95	78	1	2	2	1	2
95	79	1	2	1	1	2
95	80	1	2	2	1	2
95	81	1	2	1	0	2
95	82	1	2	2	1	2
95	83	1	2	1	1	2
95	84	1	2	2	1	2
95	85	1	2	1	1	2
95	86	1	2	2	1	2
95	87	1	2	1	1	2
95	88	1	2	2	1	2
95	89	1	2	1	1	2
95	90	1	2	2	1	2
95	91	1	2	1	1	2
95	92	1	2	2	0	2
95	93	1	2	1	1	2
95	94	1	2	2	1	2
95	95	1	2	1	1	2
95	96	1	2	2	1	2
104	1	2	1	2	1	2
104	2	2	1	1	1	2
104	3	2	1	2	1	2
104	4	2	1	1	1	2
104	5	2	1	2	1	2
104	6	2	1	1	1	2
104	7	2	1	2	1	2
104	8	2	1	1	1	2
104	9	2	1	2	0	2
104	10	2	1	1	1	2
104	11	2	1	2	1	2
104	12	2	1	1	1	2
104	13	2	1	2	1	2
104	14	2	1	1	1	2
104	15	2	1	2	1	2
104	16	2	1	1	0	2
104	17	2	1	2	1	2
104	18	2	1	1	1	2
104	19	2	1	2	1	2
104	20	2	1	1	1	2
104	21	2	1	2	0	2
104	22	2	1	1	1	2
104	23	2	1	2	0	2
104	24	2	1	1	1	2
104	25	2	2	2	1	2
104	26	2	2	1	1	2
104	27	2	2	2	1	2
104	28	2	2	1	0	2
104	29	2	2	2	1	2
104	30	2	2	1	0	2
104	31	2	2	2	1	2
104	32	2	2	1	1	2
104	33	2	2	2	0	2
104	34	2	2	1	1	2
104	35	2	2	2	0	2
104	36	2	2	1	1	2
104	37	2	2	2	1	2
104	38	2	2	1	1	2
104	39	2	2	2	0	2
104	40	2	2	1	1	2
104	41	2	2	2	1	2
104	42	2	2	1	1	2
104	43	2	2	2	0	2
104	44	2	2	1	1	2
104	45	2	2	2	1	2
104	46	2	2	1	0	2
104	47	2	2	2	1	2
104	48	2	2	1	1	2
104	49	1	1	2	1	2
104	50	1	1	1	1	2
104	51	1	1	2	1	2
104	52	1	1	1	1	2
104	53	1	1	2	1	2
104	54	1	1	1	1	2
104	55	1	1	2	1	2
104	56	1	1	1	1	2
104	57	1	1	2	1	2
104	58	1	1	1	1	2
104	59	1	1	2	1	2
104	60	1	1	1	1	2
104	61	1	1	2	1	2
104	62	1	1	1	1	2
104	63	1	1	2	0	2
104	64	1	1	1	1	2
104	65	1	1	2	1	2
104	66	1	1	1	1	2
104	67	1	1	2	1	2
104	68	1	1	1	1	2
104	69	1	1	2	0	2
104	70	1	1	1	0	2
104	71	1	1	2	1	2
104	72	1	1	1	1	2
104	73	1	2	2	1	2
104	74	1	2	1	1	2
104	75	1	2	2	1	2
104	76	1	2	1	1	2
104	77	1	2	2	0	2
104	78	1	2	1	1	2
104	79	1	2	2	1	2
104	80	1	2	1	0	2
104	81	1	2	2	1	2
104	82	1	2	1	1	2
104	83	1	2	2	1	2
104	84	1	2	1	1	2
104	85	1	2	2	0	2
104	86	1	2	1	1	2
104	87	1	2	2	1	2
104	88	1	2	1	1	2
104	89	1	2	2	1	2
104	90	1	2	1	1	2
104	91	1	2	2	1	2
104	92	1	2	1	1	2
104	93	1	2	2	0	2
104	94	1	2	1	1	2
104	95	1	2	2	1	2
104	96	1	2	1	1	2
113	1	2	1	1	0	2
113	2	2	1	2	1	2
113	3	2	1	1	1	2
113	4	2	1	2	1	2
113	5	2	1	1	0	2
113	6	2	1	2	1	2
113	7	2	1	1	1	2
113	8	2	1	2	0	2
113	9	2	1	1	1	2
113	10	2	1	2	1	2
113	11	2	1	1	1	2
113	12	2	1	2	0	2
113	13	2	1	1	1	2
113	14	2	1	2	1	2
113	15	2	1	1	1	2
113	16	2	1	2	1	2
113	17	2	1	1	1	2
113	18	2	1	2	1	2
113	19	2	1	1	1	2
113	20	2	1	2	1	2
113	21	2	1	1	1	2
113	22	2	1	2	1	2
113	23	2	1	1	1	2
113	24	2	1	2	1	2
113	25	2	2	1	1	2
113	26	2	2	2	1	2
113	27	2	2	1	1	2
113	28	2	2	2	1	2
113	29	2	2	1	0	2
113	30	2	2	2	1	2
113	31	2	2	1	1	2
113	32	2	2	2	1	2
113	33	2	2	1	1	2
113	34	2	2	2	1	2
113	35	2	2	1	1	2
113	36	2	2	2	1	2
113	37	2	2	1	1	2
113	38	2	2	2	1	2
113	39	2	2	1	1	2
113	40	2	2	2	1	2
113	41	2	2	1	1	2
113	42	2	2	2	1	2
113	43	2	2	1	1	2
113	44	2	2	2	0	2
113	45	2	2	1	1	2
113	46	2	2	2	1	2
113	47	2	2	1	1	2
113	48	2	2	2	1	2
113	49	1	1	1	1	2
113	50	1	1	2	0	2
113	51	1	1	1	0	2
113	52	1	1	2	1	2
113	53	1	1	1	0	2
113	54	1	1	2	1	2
113	55	1	1	1	1	2
113	56	1	1	2	1	2
113	57	1	1	1	1	2
113	58	1	1	2	1	2
113	59	1	1	1	1	2
113	60	1	1	2	1	2
113	61	1	1	1	0	2
113	62	1	1	2	0	2
113	63	1	1	1	1	2
113	64	1	1	2	1	2
113	65	1	1	1	1	2
113	66	1	1	2	1	2
113	67	1	1	1	1	2
113	68	1	1	2	1	2
113	69	1	1	1	1	2
113	70	1	1	2	1	2
113	71	1	1	1	1	2
113	72	1	1	2	1	2
113	73	1	2	1	1	2
113	74	1	2	2	1	2
113	75	1	2	1	0	2
113	76	1	2	2	1	2
113	77	1	2	1	1	2
113	78	1	2	2	1	2
113	79	1	2	1	1	2
113	80	1	2	2	1	2
113	81	1	2	1	1	2
113	82	1	2	2	0	2
113	83	1	2	1	1	2
113	84	1	2	2	1	2
113	85	1	2	1	1	2
113	86	1	2	2	1	2
113	87	1	2	1	1	2
113	88	1	2	2	1	2
113	89	1	2	1	1	2
113	90	1	2	2	1	2
113	91	1	2	1	1	2
113	92	1	2	2	1	2
113	93	1	2	1	1	2
113	94	1	2	2	1	2
113	95	1	2	1	1	2
113	96	1	2	2	1	2
127	1	2	1	1	1	2
127	2	2	1	2	1	2
127	3	2	1	1	1	2
127	4	2	1	2	1	2
127	5	2	1	1	1	2
127	6	2	1	2	1	2
127	7	2	1	1	1	2
127	8	2	1	2	1	2
127	9	2	1	1	1	2
127	10	2	1	2	0	2
127	11	2	1	1	1	2
127	12	2	1	2	1	2
127	13	2	1	1	1	2
127	14	2	1	2	1	2
127	15	2	1	1	1	2
127	16	2	1	2	1	2
127	17	2	1	1	1	2
127	18	2	1	2	1	2
127	19	2	1	1	1	2
127	20	2	1	2	1	2
127	21	2	1	1	1	2
127	22	2	1	2	1	2
127	23	2	1	1	1	2
127	24	2	1	2	1	2
127	25	2	2	1	1	2
127	26	2	2	2	1	2
127	27	2	2	1	1	2
127	28	2	2	2	1	2
127	29	2	2	1	1	2
127	30	2	2	2	1	2
127	31	2	2	1	1	2
127	32	2	2	2	1	2
127	33	2	2	1	1	2
127	34	2	2	2	0	2
127	35	2	2	1	1	2
127	36	2	2	2	1	2
127	37	2	2	1	1	2
127	38	2	2	2	1	2
127	39	2	2	1	1	2
127	40	2	2	2	1	2
127	41	2	2	1	1	2
127	42	2	2	2	1	2
127	43	2	2	1	1	2
127	44	2	2	2	1	2
127	45	2	2	1	1	2
127	46	2	2	2	1	2
127	47	2	2	1	1	2
127	48	2	2	2	1	2
127	49	1	1	1	1	2
127	50	1	1	2	0	2
127	51	1	1	1	1	2
127	52	1	1	2	1	2
127	53	1	1	1	1	2
127	54	1	1	2	1	2
127	55	1	1	1	1	2
127	56	1	1	2	1	2
127	57	1	1	1	1	2
127	58	1	1	2	1	2
127	59	1	1	1	1	2
127	60	1	1	2	1	2
127	61	1	1	1	1	2
127	62	1	1	2	1	2
127	63	1	1	1	1	2
127	64	1	1	2	1	2
127	65	1	1	1	1	2
127	66	1	1	2	1	2
127	67	1	1	1	1	2
127	68	1	1	2	1	2
127	69	1	1	1	1	2
127	70	1	1	2	1	2
127	71	1	1	1	1	2
127	72	1	1	2	1	2
127	73	1	2	1	1	2
127	74	1	2	2	1	2
127	75	1	2	1	1	2
127	76	1	2	2	1	2
127	77	1	2	1	1	2
127	78	1	2	2	1	2
127	79	1	2	1	1	2
127	80	1	2	2	1	2
127	81	1	2	1	1	2
127	82	1	2	2	1	2
127	83	1	2	1	1	2
127	84	1	2	2	1	2
127	85	1	2	1	1	2
127	86	1	2	2	1	2
127	87	1	2	1	1	2
127	88	1	2	2	1	2
127	89	1	2	1	1	2
127	90	1	2	2	1	2
127	91	1	2	1	1	2
127	92	1	2	2	1	2
127	93	1	2	1	1	2
127	94	1	2	2	1	2
127	95	1	2	1	1	2
127	96	1	2	2	1	2
132	1	2	1	2	1	2
132	2	2	1	1	1	2
132	3	2	1	2	1	2
132	4	2	1	1	1	2
132	5	2	1	2	1	2
132	6	2	1	1	1	2
132	7	2	1	2	1	2
132	8	2	1	1	1	2
132	9	2	1	2	1	2
132	10	2	1	1	1	2
132	11	2	1	2	1	2
132	12	2	1	1	1	2
132	13	2	1	2	1	2
132	14	2	1	1	1	2
132	15	2	1	2	0	2
132	16	2	1	1	0	2
132	17	2	1	2	1	2
132	18	2	1	1	1	2
132	19	2	1	2	1	2
132	20	2	1	1	1	2
132	21	2	1	2	0	2
132	22	2	1	1	1	2
132	23	2	1	2	1	2
132	24	2	1	1	1	2
132	25	2	2	2	1	2
132	26	2	2	1	1	2
132	27	2	2	2	1	2
132	28	2	2	1	1	2
132	29	2	2	2	1	2
132	30	2	2	1	1	2
132	31	2	2	2	1	2
132	32	2	2	1	1	2
132	33	2	2	2	1	2
132	34	2	2	1	1	2
132	35	2	2	2	1	2
132	36	2	2	1	1	2
132	37	2	2	2	1	2
132	38	2	2	1	1	2
132	39	2	2	2	1	2
132	40	2	2	1	1	2
132	41	2	2	2	1	2
132	42	2	2	1	1	2
132	43	2	2	2	1	2
132	44	2	2	1	1	2
132	45	2	2	2	1	2
132	46	2	2	1	1	2
132	47	2	2	2	1	2
132	48	2	2	1	1	2
132	49	1	1	2	1	2
132	50	1	1	1	1	2
132	51	1	1	2	1	2
132	52	1	1	1	1	2
132	53	1	1	2	1	2
132	54	1	1	1	1	2
132	55	1	1	2	1	2
132	56	1	1	1	1	2
132	57	1	1	2	1	2
132	58	1	1	1	1	2
132	59	1	1	2	1	2
132	60	1	1	1	1	2
132	61	1	1	2	1	2
132	62	1	1	1	1	2
132	63	1	1	2	1	2
132	64	1	1	1	1	2
132	65	1	1	2	1	2
132	66	1	1	1	1	2
132	67	1	1	2	1	2
132	68	1	1	1	1	2
132	69	1	1	2	1	2
132	70	1	1	1	1	2
132	71	1	1	2	1	2
132	72	1	1	1	1	2
132	73	1	2	2	1	2
132	74	1	2	1	1	2
132	75	1	2	2	1	2
132	76	1	2	1	1	2
132	77	1	2	2	1	2
132	78	1	2	1	1	2
132	79	1	2	2	1	2
132	80	1	2	1	1	2
132	81	1	2	2	1	2
132	82	1	2	1	1	2
132	83	1	2	2	1	2
132	84	1	2	1	1	2
132	85	1	2	2	1	2
132	86	1	2	1	1	2
132	87	1	2	2	1	2
132	88	1	2	1	1	2
132	89	1	2	2	1	2
132	90	1	2	1	1	2
132	91	1	2	2	0	2
132	92	1	2	1	1	2
132	93	1	2	2	1	2
132	94	1	2	1	1	2
132	95	1	2	2	1	2
132	96	1	2	1	1	2
158	1	2	1	2	1	2
158	2	2	1	1	1	2
158	3	2	1	2	1	2
158	4	2	1	1	1	2
158	5	2	1	2	1	2
158	6	2	1	1	1	2
158	7	2	1	2	1	2
158	8	2	1	1	1	2
158	9	2	1	2	1	2
158	10	2	1	1	1	2
158	11	2	1	2	1	2
158	12	2	1	1	1	2
158	13	2	1	2	1	2
158	14	2	1	1	1	2
158	15	2	1	2	1	2
158	16	2	1	1	1	2
158	17	2	1	2	1	2
158	18	2	1	1	1	2
158	19	2	1	2	1	2
158	20	2	1	1	1	2
158	21	2	1	2	1	2
158	22	2	1	1	1	2
158	23	2	1	2	1	2
158	24	2	1	1	1	2
158	25	2	2	2	1	2
158	26	2	2	1	1	2
158	27	2	2	2	1	2
158	28	2	2	1	1	2
158	29	2	2	2	1	2
158	30	2	2	1	1	2
158	31	2	2	2	1	2
158	32	2	2	1	1	2
158	33	2	2	2	1	2
158	34	2	2	1	1	2
158	35	2	2	2	1	2
158	36	2	2	1	1	2
158	37	2	2	2	1	2
158	38	2	2	1	1	2
158	39	2	2	2	1	2
158	40	2	2	1	1	2
158	41	2	2	2	1	2
158	42	2	2	1	1	2
158	43	2	2	2	1	2
158	44	2	2	1	1	2
158	45	2	2	2	1	2
158	46	2	2	1	1	2
158	47	2	2	2	1	2
158	48	2	2	1	1	2
158	49	1	1	2	1	2
158	50	1	1	1	1	2
158	51	1	1	2	1	2
158	52	1	1	1	1	2
158	53	1	1	2	1	2
158	54	1	1	1	1	2
158	55	1	1	2	1	2
158	56	1	1	1	1	2
158	57	1	1	2	1	2
158	58	1	1	1	1	2
158	59	1	1	2	1	2
158	60	1	1	1	1	2
158	61	1	1	2	1	2
158	62	1	1	1	1	2
158	63	1	1	2	1	2
158	64	1	1	1	1	2
158	65	1	1	2	1	2
158	66	1	1	1	1	2
158	67	1	1	2	1	2
158	68	1	1	1	1	2
158	69	1	1	2	1	2
158	70	1	1	1	1	2
158	71	1	1	2	1	2
158	72	1	1	1	1	2
158	73	1	2	2	1	2
158	74	1	2	1	1	2
158	75	1	2	2	1	2
158	76	1	2	1	1	2
158	77	1	2	2	1	2
158	78	1	2	1	1	2
158	79	1	2	2	1	2
158	80	1	2	1	1	2
158	81	1	2	2	1	2
158	82	1	2	1	1	2
158	83	1	2	2	1	2
158	84	1	2	1	1	2
158	85	1	2	2	1	2
158	86	1	2	1	1	2
158	87	1	2	2	1	2
158	88	1	2	1	1	2
158	89	1	2	2	1	2
158	90	1	2	1	1	2
158	91	1	2	2	1	2
158	92	1	2	1	1	2
158	93	1	2	2	1	2
158	94	1	2	1	1	2
158	95	1	2	2	1	2
158	96	1	2	1	1	2
166	1	2	1	2	1	2
166	2	2	1	1	1	2
166	3	2	1	2	1	2
166	4	2	1	1	1	2
166	5	2	1	2	1	2
166	6	2	1	1	1	2
166	7	2	1	2	1	2
166	8	2	1	1	0	2
166	9	2	1	2	1	2
166	10	2	1	1	1	2
166	11	2	1	2	1	2
166	12	2	1	1	1	2
166	13	2	1	2	1	2
166	14	2	1	1	1	2
166	15	2	1	2	1	2
166	16	2	1	1	1	2
166	17	2	1	2	1	2
166	18	2	1	1	1	2
166	19	2	1	2	1	2
166	20	2	1	1	1	2
166	21	2	1	2	1	2
166	22	2	1	1	1	2
166	23	2	1	2	1	2
166	24	2	1	1	0	2
166	25	2	2	2	1	2
166	26	2	2	1	1	2
166	27	2	2	2	1	2
166	28	2	2	1	1	2
166	29	2	2	2	1	2
166	30	2	2	1	1	2
166	31	2	2	2	1	2
166	32	2	2	1	1	2
166	33	2	2	2	1	2
166	34	2	2	1	1	2
166	35	2	2	2	1	2
166	36	2	2	1	1	2
166	37	2	2	2	0	2
166	38	2	2	1	1	2
166	39	2	2	2	1	2
166	40	2	2	1	1	2
166	41	2	2	2	1	2
166	42	2	2	1	1	2
166	43	2	2	2	0	2
166	44	2	2	1	1	2
166	45	2	2	2	1	2
166	46	2	2	1	1	2
166	47	2	2	2	1	2
166	48	2	2	1	0	2
166	49	1	1	2	1	2
166	50	1	1	1	0	2
166	51	1	1	2	1	2
166	52	1	1	1	1	2
166	53	1	1	2	1	2
166	54	1	1	1	1	2
166	55	1	1	2	1	2
166	56	1	1	1	0	2
166	57	1	1	2	1	2
166	58	1	1	1	1	2
166	59	1	1	2	1	2
166	60	1	1	1	1	2
166	61	1	1	2	1	2
166	62	1	1	1	1	2
166	63	1	1	2	1	2
166	64	1	1	1	1	2
166	65	1	1	2	1	2
166	66	1	1	1	1	2
166	67	1	1	2	1	2
166	68	1	1	1	1	2
166	69	1	1	2	1	2
166	70	1	1	1	1	2
166	71	1	1	2	0	2
166	72	1	1	1	1	2
166	73	1	2	2	1	2
166	74	1	2	1	1	2
166	75	1	2	2	1	2
166	76	1	2	1	1	2
166	77	1	2	2	1	2
166	78	1	2	1	0	2
166	79	1	2	2	1	2
166	80	1	2	1	1	2
166	81	1	2	2	1	2
166	82	1	2	1	1	2
166	83	1	2	2	1	2
166	84	1	2	1	1	2
166	85	1	2	2	0	2
166	86	1	2	1	1	2
166	87	1	2	2	1	2
166	88	1	2	1	1	2
166	89	1	2	2	0	2
166	90	1	2	1	1	2
166	91	1	2	2	1	2
166	92	1	2	1	1	2
166	93	1	2	2	1	2
166	94	1	2	1	1	2
166	95	1	2	2	1	2
166	96	1	2	1	1	2
174	1	2	1	2	1	2
174	2	2	1	1	1	2
174	3	2	1	2	0	2
174	4	2	1	1	1	2
174	5	2	1	2	0	2
174	6	2	1	1	1	2
174	7	2	1	2	1	2
174	8	2	1	1	1	2
174	9	2	1	2	1	2
174	10	2	1	1	1	2
174	11	2	1	2	1	2
174	12	2	1	1	1	2
174	13	2	1	2	0	2
174	14	2	1	1	1	2
174	15	2	1	2	1	2
174	16	2	1	1	1	2
174	17	2	1	2	0	2
174	18	2	1	1	1	2
174	19	2	1	2	1	2
174	20	2	1	1	1	2
174	21	2	1	2	1	2
174	22	2	1	1	1	2
174	23	2	1	2	1	2
174	24	2	1	1	1	2
174	25	2	2	2	1	2
174	26	2	2	1	1	2
174	27	2	2	2	1	2
174	28	2	2	1	1	2
174	29	2	2	2	1	2
174	30	2	2	1	1	2
174	31	2	2	2	0	2
174	32	2	2	1	0	2
174	33	2	2	2	1	2
174	34	2	2	1	0	2
174	35	2	2	2	1	2
174	36	2	2	1	1	2
174	37	2	2	2	1	2
174	38	2	2	1	1	2
174	39	2	2	2	1	2
174	40	2	2	1	1	2
174	41	2	2	2	1	2
174	42	2	2	1	1	2
174	43	2	2	2	1	2
174	44	2	2	1	0	2
174	45	2	2	2	1	2
174	46	2	2	1	1	2
174	47	2	2	2	0	2
174	48	2	2	1	1	2
174	49	1	1	2	1	2
174	50	1	1	1	1	2
174	51	1	1	2	0	2
174	52	1	1	1	1	2
174	53	1	1	2	0	2
174	54	1	1	1	1	2
174	55	1	1	2	0	2
174	56	1	1	1	1	2
174	57	1	1	2	1	2
174	58	1	1	1	1	2
174	59	1	1	2	1	2
174	60	1	1	1	1	2
174	61	1	1	2	1	2
174	62	1	1	1	0	2
174	63	1	1	2	1	2
174	64	1	1	1	1	2
174	65	1	1	2	1	2
174	66	1	1	1	0	2
174	67	1	1	2	1	2
174	68	1	1	1	1	2
174	69	1	1	2	1	2
174	70	1	1	1	1	2
174	71	1	1	2	1	2
174	72	1	1	1	1	2
174	73	1	2	2	0	2
174	74	1	2	1	1	2
174	75	1	2	2	0	2
174	76	1	2	1	1	2
174	77	1	2	2	1	2
174	78	1	2	1	1	2
174	79	1	2	2	1	2
174	80	1	2	1	1	2
174	81	1	2	2	0	2
174	82	1	2	1	1	2
174	83	1	2	2	1	2
174	84	1	2	1	1	2
174	85	1	2	2	0	2
174	86	1	2	1	1	2
174	87	1	2	2	1	2
174	88	1	2	1	1	2
174	89	1	2	2	0	2
174	90	1	2	1	1	2
174	91	1	2	2	1	2
174	92	1	2	1	1	2
174	93	1	2	2	1	2
174	94	1	2	1	1	2
174	95	1	2	2	1	2
174	96	1	2	1	1	2
188	1	2	1	2	1	2
188	2	2	1	1	1	2
188	3	2	1	2	1	2
188	4	2	1	1	1	2
188	5	2	1	2	1	2
188	6	2	1	1	1	2
188	7	2	1	2	1	2
188	8	2	1	1	0	2
188	9	2	1	2	1	2
188	10	2	1	1	1	2
188	11	2	1	2	1	2
188	12	2	1	1	1	2
188	13	2	1	2	1	2
188	14	2	1	1	1	2
188	15	2	1	2	1	2
188	16	2	1	1	1	2
188	17	2	1	2	1	2
188	18	2	1	1	1	2
188	19	2	1	2	1	2
188	20	2	1	1	1	2
188	21	2	1	2	1	2
188	22	2	1	1	1	2
188	23	2	1	2	1	2
188	24	2	1	1	1	2
188	25	2	2	2	1	2
188	26	2	2	1	1	2
188	27	2	2	2	1	2
188	28	2	2	1	1	2
188	29	2	2	2	1	2
188	30	2	2	1	1	2
188	31	2	2	2	1	2
188	32	2	2	1	1	2
188	33	2	2	2	1	2
188	34	2	2	1	1	2
188	35	2	2	2	1	2
188	36	2	2	1	1	2
188	37	2	2	2	1	2
188	38	2	2	1	1	2
188	39	2	2	2	1	2
188	40	2	2	1	1	2
188	41	2	2	2	1	2
188	42	2	2	1	1	2
188	43	2	2	2	1	2
188	44	2	2	1	1	2
188	45	2	2	2	1	2
188	46	2	2	1	1	2
188	47	2	2	2	1	2
188	48	2	2	1	1	2
188	49	1	1	2	1	2
188	50	1	1	1	1	2
188	51	1	1	2	0	2
188	52	1	1	1	1	2
188	53	1	1	2	1	2
188	54	1	1	1	1	2
188	55	1	1	2	1	2
188	56	1	1	1	1	2
188	57	1	1	2	1	2
188	58	1	1	1	1	2
188	59	1	1	2	1	2
188	60	1	1	1	1	2
188	61	1	1	2	1	2
188	62	1	1	1	1	2
188	63	1	1	2	1	2
188	64	1	1	1	1	2
188	65	1	1	2	1	2
188	66	1	1	1	1	2
188	67	1	1	2	1	2
188	68	1	1	1	1	2
188	69	1	1	2	1	2
188	70	1	1	1	1	2
188	71	1	1	2	1	2
188	72	1	1	1	1	2
188	73	1	2	2	1	2
188	74	1	2	1	1	2
188	75	1	2	2	1	2
188	76	1	2	1	1	2
188	77	1	2	2	1	2
188	78	1	2	1	1	2
188	79	1	2	2	1	2
188	80	1	2	1	1	2
188	81	1	2	2	1	2
188	82	1	2	1	1	2
188	83	1	2	2	1	2
188	84	1	2	1	1	2
188	85	1	2	2	1	2
188	86	1	2	1	1	2
188	87	1	2	2	1	2
188	88	1	2	1	1	2
188	89	1	2	2	1	2
188	90	1	2	1	0	2
188	91	1	2	2	1	2
188	92	1	2	1	1	2
188	93	1	2	2	1	2
188	94	1	2	1	1	2
188	95	1	2	2	1	2
188	96	1	2	1	1	2
195	1	2	1	1	1	2
195	2	2	1	2	1	2
195	3	2	1	1	1	2
195	4	2	1	2	0	2
195	5	2	1	1	1	2
195	6	2	1	2	1	2
195	7	2	1	1	1	2
195	8	2	1	2	1	2
195	9	2	1	1	1	2
195	10	2	1	2	1	2
195	11	2	1	1	1	2
195	12	2	1	2	1	2
195	13	2	1	1	1	2
195	14	2	1	2	1	2
195	15	2	1	1	1	2
195	16	2	1	2	1	2
195	17	2	1	1	1	2
195	18	2	1	2	1	2
195	19	2	1	1	1	2
195	20	2	1	2	1	2
195	21	2	1	1	1	2
195	22	2	1	2	1	2
195	23	2	1	1	1	2
195	24	2	1	2	1	2
195	25	2	2	1	1	2
195	26	2	2	2	1	2
195	27	2	2	1	1	2
195	28	2	2	2	1	2
195	29	2	2	1	0	2
195	30	2	2	2	1	2
195	31	2	2	1	1	2
195	32	2	2	2	1	2
195	33	2	2	1	1	2
195	34	2	2	2	1	2
195	35	2	2	1	1	2
195	36	2	2	2	1	2
195	37	2	2	1	1	2
195	38	2	2	2	1	2
195	39	2	2	1	1	2
195	40	2	2	2	1	2
195	41	2	2	1	1	2
195	42	2	2	2	1	2
195	43	2	2	1	1	2
195	44	2	2	2	1	2
195	45	2	2	1	1	2
195	46	2	2	2	1	2
195	47	2	2	1	0	2
195	48	2	2	2	1	2
195	49	1	1	1	1	2
195	50	1	1	2	1	2
195	51	1	1	1	1	2
195	52	1	1	2	1	2
195	53	1	1	1	1	2
195	54	1	1	2	1	2
195	55	1	1	1	1	2
195	56	1	1	2	1	2
195	57	1	1	1	1	2
195	58	1	1	2	1	2
195	59	1	1	1	1	2
195	60	1	1	2	1	2
195	61	1	1	1	1	2
195	62	1	1	2	1	2
195	63	1	1	1	1	2
195	64	1	1	2	1	2
195	65	1	1	1	1	2
195	66	1	1	2	1	2
195	67	1	1	1	1	2
195	68	1	1	2	1	2
195	69	1	1	1	1	2
195	70	1	1	2	1	2
195	71	1	1	1	1	2
195	72	1	1	2	1	2
195	73	1	2	1	1	2
195	74	1	2	2	0	2
195	75	1	2	1	1	2
195	76	1	2	2	1	2
195	77	1	2	1	1	2
195	78	1	2	2	1	2
195	79	1	2	1	1	2
195	80	1	2	2	1	2
195	81	1	2	1	1	2
195	82	1	2	2	1	2
195	83	1	2	1	1	2
195	84	1	2	2	1	2
195	85	1	2	1	1	2
195	86	1	2	2	1	2
195	87	1	2	1	1	2
195	88	1	2	2	1	2
195	89	1	2	1	1	2
195	90	1	2	2	0	2
195	91	1	2	1	1	2
195	92	1	2	2	1	2
195	93	1	2	1	0	2
195	94	1	2	2	0	2
195	95	1	2	1	1	2
195	96	1	2	2	1	2
203	1	2	1	1	1	2
203	2	2	1	2	1	2
203	3	2	1	1	1	2
203	4	2	1	2	1	2
203	5	2	1	1	1	2
203	6	2	1	2	1	2
203	7	2	1	1	1	2
203	8	2	1	2	1	2
203	9	2	1	1	1	2
203	10	2	1	2	1	2
203	11	2	1	1	1	2
203	12	2	1	2	1	2
203	13	2	1	1	1	2
203	14	2	1	2	1	2
203	15	2	1	1	1	2
203	16	2	1	2	1	2
203	17	2	1	1	0	2
203	18	2	1	2	1	2
203	19	2	1	1	1	2
203	20	2	1	2	1	2
203	21	2	1	1	1	2
203	22	2	1	2	1	2
203	23	2	1	1	1	2
203	24	2	1	2	1	2
203	25	2	2	1	1	2
203	26	2	2	2	0	2
203	27	2	2	1	1	2
203	28	2	2	2	1	2
203	29	2	2	1	1	2
203	30	2	2	2	1	2
203	31	2	2	1	1	2
203	32	2	2	2	1	2
203	33	2	2	1	1	2
203	34	2	2	2	1	2
203	35	2	2	1	1	2
203	36	2	2	2	1	2
203	37	2	2	1	1	2
203	38	2	2	2	1	2
203	39	2	2	1	1	2
203	40	2	2	2	1	2
203	41	2	2	1	1	2
203	42	2	2	2	1	2
203	43	2	2	1	1	2
203	44	2	2	2	1	2
203	45	2	2	1	1	2
203	46	2	2	2	1	2
203	47	2	2	1	1	2
203	48	2	2	2	1	2
203	49	1	1	1	1	2
203	50	1	1	2	1	2
203	51	1	1	1	0	2
203	52	1	1	2	1	2
203	53	1	1	1	1	2
203	54	1	1	2	1	2
203	55	1	1	1	1	2
203	56	1	1	2	1	2
203	57	1	1	1	1	2
203	58	1	1	2	1	2
203	59	1	1	1	1	2
203	60	1	1	2	1	2
203	61	1	1	1	1	2
203	62	1	1	2	1	2
203	63	1	1	1	1	2
203	64	1	1	2	1	2
203	65	1	1	1	1	2
203	66	1	1	2	1	2
203	67	1	1	1	1	2
203	68	1	1	2	1	2
203	69	1	1	1	1	2
203	70	1	1	2	1	2
203	71	1	1	1	1	2
203	72	1	1	2	1	2
203	73	1	2	1	1	2
203	74	1	2	2	1	2
203	75	1	2	1	1	2
203	76	1	2	2	1	2
203	77	1	2	1	1	2
203	78	1	2	2	1	2
203	79	1	2	1	0	2
203	80	1	2	2	1	2
203	81	1	2	1	1	2
203	82	1	2	2	1	2
203	83	1	2	1	1	2
203	84	1	2	2	1	2
203	85	1	2	1	1	2
203	86	1	2	2	1	2
203	87	1	2	1	1	2
203	88	1	2	2	1	2
203	89	1	2	1	1	2
203	90	1	2	2	1	2
203	91	1	2	1	1	2
203	92	1	2	2	1	2
203	93	1	2	1	1	2
203	94	1	2	2	1	2
203	95	1	2	1	1	2
203	96	1	2	2	1	2
211	1	2	1	1	1	2
211	2	2	1	2	1	2
211	3	2	1	1	1	2
211	4	2	1	2	0	2
211	5	2	1	1	1	2
211	6	2	1	2	1	2
211	7	2	1	1	1	2
211	8	2	1	2	1	2
211	9	2	1	1	1	2
211	10	2	1	2	1	2
211	11	2	1	1	1	2
211	12	2	1	2	0	2
211	13	2	1	1	1	2
211	14	2	1	2	1	2
211	15	2	1	1	1	2
211	16	2	1	2	1	2
211	17	2	1	1	1	2
211	18	2	1	2	1	2
211	19	2	1	1	1	2
211	20	2	1	2	1	2
211	21	2	1	1	1	2
211	22	2	1	2	1	2
211	23	2	1	1	1	2
211	24	2	1	2	1	2
211	25	2	2	1	1	2
211	26	2	2	2	1	2
211	27	2	2	1	1	2
211	28	2	2	2	1	2
211	29	2	2	1	1	2
211	30	2	2	2	1	2
211	31	2	2	1	1	2
211	32	2	2	2	1	2
211	33	2	2	1	1	2
211	34	2	2	2	1	2
211	35	2	2	1	1	2
211	36	2	2	2	1	2
211	37	2	2	1	1	2
211	38	2	2	2	1	2
211	39	2	2	1	1	2
211	40	2	2	2	1	2
211	41	2	2	1	1	2
211	42	2	2	2	1	2
211	43	2	2	1	1	2
211	44	2	2	2	1	2
211	45	2	2	1	1	2
211	46	2	2	2	1	2
211	47	2	2	1	1	2
211	48	2	2	2	1	2
211	49	1	1	1	1	2
211	50	1	1	2	1	2
211	51	1	1	1	0	2
211	52	1	1	2	1	2
211	53	1	1	1	1	2
211	54	1	1	2	1	2
211	55	1	1	1	1	2
211	56	1	1	2	1	2
211	57	1	1	1	1	2
211	58	1	1	2	0	2
211	59	1	1	1	1	2
211	60	1	1	2	1	2
211	61	1	1	1	1	2
211	62	1	1	2	0	2
211	63	1	1	1	1	2
211	64	1	1	2	1	2
211	65	1	1	1	1	2
211	66	1	1	2	1	2
211	67	1	1	1	1	2
211	68	1	1	2	1	2
211	69	1	1	1	1	2
211	70	1	1	2	1	2
211	71	1	1	1	1	2
211	72	1	1	2	1	2
211	73	1	2	1	1	2
211	74	1	2	2	1	2
211	75	1	2	1	0	2
211	76	1	2	2	1	2
211	77	1	2	1	1	2
211	78	1	2	2	1	2
211	79	1	2	1	1	2
211	80	1	2	2	1	2
211	81	1	2	1	1	2
211	82	1	2	2	1	2
211	83	1	2	1	1	2
211	84	1	2	2	1	2
211	85	1	2	1	1	2
211	86	1	2	2	1	2
211	87	1	2	1	1	2
211	88	1	2	2	1	2
211	89	1	2	1	1	2
211	90	1	2	2	1	2
211	91	1	2	1	1	2
211	92	1	2	2	1	2
211	93	1	2	1	1	2
211	94	1	2	2	1	2
211	95	1	2	1	1	2
211	96	1	2	2	1	2
222	1	2	1	2	1	2
222	2	2	1	1	1	2
222	3	2	1	2	1	2
222	4	2	1	1	1	2
222	5	2	1	2	1	2
222	6	2	1	1	1	2
222	7	2	1	2	1	2
222	8	2	1	1	1	2
222	9	2	1	2	1	2
222	10	2	1	1	1	2
222	11	2	1	2	1	2
222	12	2	1	1	1	2
222	13	2	1	2	1	2
222	14	2	1	1	1	2
222	15	2	1	2	0	2
222	16	2	1	1	1	2
222	17	2	1	2	1	2
222	18	2	1	1	1	2
222	19	2	1	2	1	2
222	20	2	1	1	1	2
222	21	2	1	2	1	2
222	22	2	1	1	1	2
222	23	2	1	2	1	2
222	24	2	1	1	1	2
222	25	2	2	2	1	2
222	26	2	2	1	1	2
222	27	2	2	2	1	2
222	28	2	2	1	1	2
222	29	2	2	2	1	2
222	30	2	2	1	1	2
222	31	2	2	2	1	2
222	32	2	2	1	1	2
222	33	2	2	2	1	2
222	34	2	2	1	1	2
222	35	2	2	2	1	2
222	36	2	2	1	1	2
222	37	2	2	2	1	2
222	38	2	2	1	1	2
222	39	2	2	2	1	2
222	40	2	2	1	1	2
222	41	2	2	2	1	2
222	42	2	2	1	1	2
222	43	2	2	2	1	2
222	44	2	2	1	1	2
222	45	2	2	2	1	2
222	46	2	2	1	1	2
222	47	2	2	2	1	2
222	48	2	2	1	0	2
222	49	1	1	2	1	2
222	50	1	1	1	1	2
222	51	1	1	2	1	2
222	52	1	1	1	1	2
222	53	1	1	2	1	2
222	54	1	1	1	1	2
222	55	1	1	2	1	2
222	56	1	1	1	1	2
222	57	1	1	2	1	2
222	58	1	1	1	1	2
222	59	1	1	2	1	2
222	60	1	1	1	1	2
222	61	1	1	2	1	2
222	62	1	1	1	0	2
222	63	1	1	2	1	2
222	64	1	1	1	1	2
222	65	1	1	2	1	2
222	66	1	1	1	1	2
222	67	1	1	2	1	2
222	68	1	1	1	1	2
222	69	1	1	2	1	2
222	70	1	1	1	1	2
222	71	1	1	2	1	2
222	72	1	1	1	1	2
222	73	1	2	2	1	2
222	74	1	2	1	1	2
222	75	1	2	2	1	2
222	76	1	2	1	1	2
222	77	1	2	2	1	2
222	78	1	2	1	1	2
222	79	1	2	2	1	2
222	80	1	2	1	1	2
222	81	1	2	2	1	2
222	82	1	2	1	1	2
222	83	1	2	2	1	2
222	84	1	2	1	1	2
222	85	1	2	2	1	2
222	86	1	2	1	1	2
222	87	1	2	2	1	2
222	88	1	2	1	1	2
222	89	1	2	2	1	2
222	90	1	2	1	1	2
222	91	1	2	2	1	2
222	92	1	2	1	1	2
222	93	1	2	2	1	2
222	94	1	2	1	1	2
222	95	1	2	2	1	2
222	96	1	2	1	1	2
236	1	2	1	2	1	2
236	2	2	1	1	1	2
236	3	2	1	2	1	2
236	4	2	1	1	1	2
236	5	2	1	2	1	2
236	6	2	1	1	1	2
236	7	2	1	2	1	2
236	8	2	1	1	1	2
236	9	2	1	2	0	2
236	10	2	1	1	1	2
236	11	2	1	2	1	2
236	12	2	1	1	1	2
236	13	2	1	2	1	2
236	14	2	1	1	1	2
236	15	2	1	2	1	2
236	16	2	1	1	1	2
236	17	2	1	2	1	2
236	18	2	1	1	1	2
236	19	2	1	2	1	2
236	20	2	1	1	1	2
236	21	2	1	2	1	2
236	22	2	1	1	1	2
236	23	2	1	2	1	2
236	24	2	1	1	1	2
236	25	2	2	2	1	2
236	26	2	2	1	1	2
236	27	2	2	2	1	2
236	28	2	2	1	1	2
236	29	2	2	2	1	2
236	30	2	2	1	1	2
236	31	2	2	2	1	2
236	32	2	2	1	1	2
236	33	2	2	2	1	2
236	34	2	2	1	0	2
236	35	2	2	2	1	2
236	36	2	2	1	1	2
236	37	2	2	2	1	2
236	38	2	2	1	1	2
236	39	2	2	2	1	2
236	40	2	2	1	1	2
236	41	2	2	2	1	2
236	42	2	2	1	1	2
236	43	2	2	2	0	2
236	44	2	2	1	1	2
236	45	2	2	2	1	2
236	46	2	2	1	1	2
236	47	2	2	2	1	2
236	48	2	2	1	1	2
236	49	1	1	2	1	2
236	50	1	1	1	1	2
236	51	1	1	2	1	2
236	52	1	1	1	0	2
236	53	1	1	2	1	2
236	54	1	1	1	1	2
236	55	1	1	2	1	2
236	56	1	1	1	0	2
236	57	1	1	2	1	2
236	58	1	1	1	1	2
236	59	1	1	2	1	2
236	60	1	1	1	0	2
236	61	1	1	2	1	2
236	62	1	1	1	1	2
236	63	1	1	2	1	2
236	64	1	1	1	1	2
236	65	1	1	2	1	2
236	66	1	1	1	1	2
236	67	1	1	2	1	2
236	68	1	1	1	1	2
236	69	1	1	2	1	2
236	70	1	1	1	1	2
236	71	1	1	2	1	2
236	72	1	1	1	1	2
236	73	1	2	2	1	2
236	74	1	2	1	1	2
236	75	1	2	2	1	2
236	76	1	2	1	1	2
236	77	1	2	2	1	2
236	78	1	2	1	1	2
236	79	1	2	2	0	2
236	80	1	2	1	1	2
236	81	1	2	2	1	2
236	82	1	2	1	0	2
236	83	1	2	2	1	2
236	84	1	2	1	1	2
236	85	1	2	2	1	2
236	86	1	2	1	1	2
236	87	1	2	2	1	2
236	88	1	2	1	1	2
236	89	1	2	2	1	2
236	90	1	2	1	1	2
236	91	1	2	2	1	2
236	92	1	2	1	1	2
236	93	1	2	2	1	2
236	94	1	2	1	1	2
236	95	1	2	2	1	2
236	96	1	2	1	1	2
247	1	2	1	1	1	2
247	2	2	1	2	1	2
247	3	2	1	1	1	2
247	4	2	1	2	1	2
247	5	2	1	1	1	2
247	6	2	1	2	1	2
247	7	2	1	1	1	2
247	8	2	1	2	1	2
247	9	2	1	1	1	2
247	10	2	1	2	1	2
247	11	2	1	1	1	2
247	12	2	1	2	1	2
247	13	2	1	1	1	2
247	14	2	1	2	1	2
247	15	2	1	1	1	2
247	16	2	1	2	1	2
247	17	2	1	1	1	2
247	18	2	1	2	1	2
247	19	2	1	1	1	2
247	20	2	1	2	1	2
247	21	2	1	1	1	2
247	22	2	1	2	1	2
247	23	2	1	1	1	2
247	24	2	1	2	1	2
247	25	2	2	1	1	2
247	26	2	2	2	1	2
247	27	2	2	1	1	2
247	28	2	2	2	1	2
247	29	2	2	1	1	2
247	30	2	2	2	1	2
247	31	2	2	1	1	2
247	32	2	2	2	1	2
247	33	2	2	1	1	2
247	34	2	2	2	1	2
247	35	2	2	1	1	2
247	36	2	2	2	1	2
247	37	2	2	1	1	2
247	38	2	2	2	1	2
247	39	2	2	1	1	2
247	40	2	2	2	1	2
247	41	2	2	1	1	2
247	42	2	2	2	1	2
247	43	2	2	1	1	2
247	44	2	2	2	1	2
247	45	2	2	1	1	2
247	46	2	2	2	1	2
247	47	2	2	1	1	2
247	48	2	2	2	1	2
247	49	1	1	1	1	2
247	50	1	1	2	1	2
247	51	1	1	1	1	2
247	52	1	1	2	1	2
247	53	1	1	1	1	2
247	54	1	1	2	1	2
247	55	1	1	1	1	2
247	56	1	1	2	1	2
247	57	1	1	1	1	2
247	58	1	1	2	1	2
247	59	1	1	1	1	2
247	60	1	1	2	1	2
247	61	1	1	1	1	2
247	62	1	1	2	1	2
247	63	1	1	1	1	2
247	64	1	1	2	1	2
247	65	1	1	1	1	2
247	66	1	1	2	1	2
247	67	1	1	1	1	2
247	68	1	1	2	1	2
247	69	1	1	1	1	2
247	70	1	1	2	1	2
247	71	1	1	1	1	2
247	72	1	1	2	1	2
247	73	1	2	1	1	2
247	74	1	2	2	1	2
247	75	1	2	1	1	2
247	76	1	2	2	1	2
247	77	1	2	1	1	2
247	78	1	2	2	1	2
247	79	1	2	1	1	2
247	80	1	2	2	1	2
247	81	1	2	1	1	2
247	82	1	2	2	1	2
247	83	1	2	1	1	2
247	84	1	2	2	1	2
247	85	1	2	1	1	2
247	86	1	2	2	1	2
247	87	1	2	1	1	2
247	88	1	2	2	1	2
247	89	1	2	1	1	2
247	90	1	2	2	1	2
247	91	1	2	1	1	2
247	92	1	2	2	1	2
247	93	1	2	1	1	2
247	94	1	2	2	1	2
247	95	1	2	1	1	2
247	96	1	2	2	1	2
256	1	2	1	2	1	2
256	2	2	1	1	1	2
256	3	2	1	2	1	2
256	4	2	1	1	1	2
256	5	2	1	2	1	2
256	6	2	1	1	1	2
256	7	2	1	2	1	2
256	8	2	1	1	1	2
256	9	2	1	2	1	2
256	10	2	1	1	1	2
256	11	2	1	2	1	2
256	12	2	1	1	1	2
256	13	2	1	2	1	2
256	14	2	1	1	0	2
256	15	2	1	2	1	2
256	16	2	1	1	1	2
256	17	2	1	2	1	2
256	18	2	1	1	1	2
256	19	2	1	2	1	2
256	20	2	1	1	0	2
256	21	2	1	2	1	2
256	22	2	1	1	1	2
256	23	2	1	2	1	2
256	24	2	1	1	1	2
256	25	2	2	2	1	2
256	26	2	2	1	1	2
256	27	2	2	2	1	2
256	28	2	2	1	1	2
256	29	2	2	2	0	2
256	30	2	2	1	1	2
256	31	2	2	2	1	2
256	32	2	2	1	1	2
256	33	2	2	2	1	2
256	34	2	2	1	1	2
256	35	2	2	2	0	2
256	36	2	2	1	1	2
256	37	2	2	2	1	2
256	38	2	2	1	1	2
256	39	2	2	2	1	2
256	40	2	2	1	1	2
256	41	2	2	2	1	2
256	42	2	2	1	1	2
256	43	2	2	2	1	2
256	44	2	2	1	0	2
256	45	2	2	2	1	2
256	46	2	2	1	1	2
256	47	2	2	2	1	2
256	48	2	2	1	1	2
256	49	1	1	2	1	2
256	50	1	1	1	1	2
256	51	1	1	2	1	2
256	52	1	1	1	1	2
256	53	1	1	2	1	2
256	54	1	1	1	1	2
256	55	1	1	2	1	2
256	56	1	1	1	1	2
256	57	1	1	2	1	2
256	58	1	1	1	1	2
256	59	1	1	2	1	2
256	60	1	1	1	0	2
256	61	1	1	2	0	2
256	62	1	1	1	1	2
256	63	1	1	2	1	2
256	64	1	1	1	1	2
256	65	1	1	2	1	2
256	66	1	1	1	1	2
256	67	1	1	2	1	2
256	68	1	1	1	1	2
256	69	1	1	2	1	2
256	70	1	1	1	1	2
256	71	1	1	2	1	2
256	72	1	1	1	0	2
256	73	1	2	2	1	2
256	74	1	2	1	1	2
256	75	1	2	2	1	2
256	76	1	2	1	1	2
256	77	1	2	2	1	2
256	78	1	2	1	1	2
256	79	1	2	2	1	2
256	80	1	2	1	1	2
256	81	1	2	2	1	2
256	82	1	2	1	1	2
256	83	1	2	2	1	2
256	84	1	2	1	1	2
256	85	1	2	2	1	2
256	86	1	2	1	1	2
256	87	1	2	2	1	2
256	88	1	2	1	1	2
256	89	1	2	2	0	2
256	90	1	2	1	1	2
256	91	1	2	2	1	2
256	92	1	2	1	1	2
256	93	1	2	2	1	2
256	94	1	2	1	1	2
256	95	1	2	2	1	2
256	96	1	2	1	1	2
264	1	2	1	2	1	2
264	2	2	1	1	1	2
264	3	2	1	2	1	2
264	4	2	1	1	1	2
264	5	2	1	2	1	2
264	6	2	1	1	0	2
264	7	2	1	2	1	2
264	8	2	1	1	1	2
264	9	2	1	2	1	2
264	10	2	1	1	1	2
264	11	2	1	2	0	2
264	12	2	1	1	1	2
264	13	2	1	2	1	2
264	14	2	1	1	0	2
264	15	2	1	2	0	2
264	16	2	1	1	1	2
264	17	2	1	2	1	2
264	18	2	1	1	1	2
264	19	2	1	2	0	2
264	20	2	1	1	1	2
264	21	2	1	2	1	2
264	22	2	1	1	1	2
264	23	2	1	2	1	2
264	24	2	1	1	1	2
264	25	2	2	2	0	2
264	26	2	2	1	0	2
264	27	2	2	2	0	2
264	28	2	2	1	1	2
264	29	2	2	2	1	2
264	30	2	2	1	1	2
264	31	2	2	2	1	2
264	32	2	2	1	0	2
264	33	2	2	2	1	2
264	34	2	2	1	1	2
264	35	2	2	2	1	2
264	36	2	2	1	1	2
264	37	2	2	2	1	2
264	38	2	2	1	1	2
264	39	2	2	2	1	2
264	40	2	2	1	1	2
264	41	2	2	2	1	2
264	42	2	2	1	1	2
264	43	2	2	2	1	2
264	44	2	2	1	1	2
264	45	2	2	2	1	2
264	46	2	2	1	1	2
264	47	2	2	2	1	2
264	48	2	2	1	1	2
264	49	1	1	2	1	2
264	50	1	1	1	1	2
264	51	1	1	2	1	2
264	52	1	1	1	1	2
264	53	1	1	2	1	2
264	54	1	1	1	1	2
264	55	1	1	2	0	2
264	56	1	1	1	1	2
264	57	1	1	2	0	2
264	58	1	1	1	1	2
264	59	1	1	2	1	2
264	60	1	1	1	1	2
264	61	1	1	2	1	2
264	62	1	1	1	1	2
264	63	1	1	2	1	2
264	64	1	1	1	0	2
264	65	1	1	2	0	2
264	66	1	1	1	1	2
264	67	1	1	2	1	2
264	68	1	1	1	1	2
264	69	1	1	2	0	2
264	70	1	1	1	1	2
264	71	1	1	2	0	2
264	72	1	1	1	1	2
264	73	1	2	2	1	2
264	74	1	2	1	1	2
264	75	1	2	2	0	2
264	76	1	2	1	1	2
264	77	1	2	2	0	2
264	78	1	2	1	1	2
264	79	1	2	2	1	2
264	80	1	2	1	1	2
264	81	1	2	2	1	2
264	82	1	2	1	0	2
264	83	1	2	2	1	2
264	84	1	2	1	1	2
264	85	1	2	2	0	2
264	86	1	2	1	1	2
264	87	1	2	2	1	2
264	88	1	2	1	1	2
264	89	1	2	2	1	2
264	90	1	2	1	0	2
264	91	1	2	2	1	2
264	92	1	2	1	1	2
264	93	1	2	2	0	2
264	94	1	2	1	1	2
264	95	1	2	2	1	2
264	96	1	2	1	1	2
275	1	2	1	1	1	2
275	2	2	1	2	1	2
275	3	2	1	1	1	2
275	4	2	1	2	1	2
275	5	2	1	1	1	2
275	6	2	1	2	1	2
275	7	2	1	1	1	2
275	8	2	1	2	1	2
275	9	2	1	1	1	2
275	10	2	1	2	1	2
275	11	2	1	1	1	2
275	12	2	1	2	1	2
275	13	2	1	1	1	2
275	14	2	1	2	1	2
275	15	2	1	1	1	2
275	16	2	1	2	1	2
275	17	2	1	1	1	2
275	18	2	1	2	1	2
275	19	2	1	1	1	2
275	20	2	1	2	1	2
275	21	2	1	1	1	2
275	22	2	1	2	1	2
275	23	2	1	1	1	2
275	24	2	1	2	1	2
275	25	2	2	1	1	2
275	26	2	2	2	1	2
275	27	2	2	1	1	2
275	28	2	2	2	1	2
275	29	2	2	1	1	2
275	30	2	2	2	1	2
275	31	2	2	1	1	2
275	32	2	2	2	1	2
275	33	2	2	1	1	2
275	34	2	2	2	1	2
275	35	2	2	1	1	2
275	36	2	2	2	1	2
275	37	2	2	1	1	2
275	38	2	2	2	1	2
275	39	2	2	1	1	2
275	40	2	2	2	1	2
275	41	2	2	1	1	2
275	42	2	2	2	1	2
275	43	2	2	1	1	2
275	44	2	2	2	1	2
275	45	2	2	1	1	2
275	46	2	2	2	1	2
275	47	2	2	1	1	2
275	48	2	2	2	1	2
275	49	1	1	1	1	2
275	50	1	1	2	1	2
275	51	1	1	1	1	2
275	52	1	1	2	1	2
275	53	1	1	1	0	2
275	54	1	1	2	1	2
275	55	1	1	1	1	2
275	56	1	1	2	1	2
275	57	1	1	1	1	2
275	58	1	1	2	1	2
275	59	1	1	1	1	2
275	60	1	1	2	1	2
275	61	1	1	1	1	2
275	62	1	1	2	1	2
275	63	1	1	1	1	2
275	64	1	1	2	1	2
275	65	1	1	1	1	2
275	66	1	1	2	1	2
275	67	1	1	1	1	2
275	68	1	1	2	1	2
275	69	1	1	1	1	2
275	70	1	1	2	1	2
275	71	1	1	1	1	2
275	72	1	1	2	1	2
275	73	1	2	1	1	2
275	74	1	2	2	1	2
275	75	1	2	1	1	2
275	76	1	2	2	1	2
275	77	1	2	1	1	2
275	78	1	2	2	1	2
275	79	1	2	1	1	2
275	80	1	2	2	1	2
275	81	1	2	1	1	2
275	82	1	2	2	0	2
275	83	1	2	1	1	2
275	84	1	2	2	1	2
275	85	1	2	1	1	2
275	86	1	2	2	1	2
275	87	1	2	1	1	2
275	88	1	2	2	1	2
275	89	1	2	1	1	2
275	90	1	2	2	1	2
275	91	1	2	1	1	2
275	92	1	2	2	1	2
275	93	1	2	1	1	2
275	94	1	2	2	1	2
275	95	1	2	1	1	2
275	96	1	2	2	1	2
281	1	2	1	1	1	2
281	2	2	1	2	1	2
281	3	2	1	1	1	2
281	4	2	1	2	1	2
281	5	2	1	1	1	2
281	6	2	1	2	1	2
281	7	2	1	1	1	2
281	8	2	1	2	0	2
281	9	2	1	1	1	2
281	10	2	1	2	1	2
281	11	2	1	1	1	2
281	12	2	1	2	1	2
281	13	2	1	1	1	2
281	14	2	1	2	1	2
281	15	2	1	1	1	2
281	16	2	1	2	1	2
281	17	2	1	1	1	2
281	18	2	1	2	1	2
281	19	2	1	1	1	2
281	20	2	1	2	1	2
281	21	2	1	1	1	2
281	22	2	1	2	1	2
281	23	2	1	1	1	2
281	24	2	1	2	1	2
281	25	2	2	1	1	2
281	26	2	2	2	1	2
281	27	2	2	1	1	2
281	28	2	2	2	1	2
281	29	2	2	1	1	2
281	30	2	2	2	1	2
281	31	2	2	1	1	2
281	32	2	2	2	1	2
281	33	2	2	1	1	2
281	34	2	2	2	1	2
281	35	2	2	1	1	2
281	36	2	2	2	1	2
281	37	2	2	1	1	2
281	38	2	2	2	1	2
281	39	2	2	1	1	2
281	40	2	2	2	0	2
281	41	2	2	1	1	2
281	42	2	2	2	1	2
281	43	2	2	1	1	2
281	44	2	2	2	1	2
281	45	2	2	1	1	2
281	46	2	2	2	1	2
281	47	2	2	1	1	2
281	48	2	2	2	1	2
281	49	1	1	1	1	2
281	50	1	1	2	1	2
281	51	1	1	1	1	2
281	52	1	1	2	1	2
281	53	1	1	1	1	2
281	54	1	1	2	1	2
281	55	1	1	1	0	2
281	56	1	1	2	1	2
281	57	1	1	1	1	2
281	58	1	1	2	0	2
281	59	1	1	1	1	2
281	60	1	1	2	1	2
281	61	1	1	1	1	2
281	62	1	1	2	1	2
281	63	1	1	1	1	2
281	64	1	1	2	0	2
281	65	1	1	1	1	2
281	66	1	1	2	1	2
281	67	1	1	1	0	2
281	68	1	1	2	1	2
281	69	1	1	1	1	2
281	70	1	1	2	1	2
281	71	1	1	1	1	2
281	72	1	1	2	1	2
281	73	1	2	1	1	2
281	74	1	2	2	0	2
281	75	1	2	1	1	2
281	76	1	2	2	1	2
281	77	1	2	1	1	2
281	78	1	2	2	1	2
281	79	1	2	1	1	2
281	80	1	2	2	1	2
281	81	1	2	1	1	2
281	82	1	2	2	1	2
281	83	1	2	1	1	2
281	84	1	2	2	1	2
281	85	1	2	1	1	2
281	86	1	2	2	0	2
281	87	1	2	1	1	2
281	88	1	2	2	1	2
281	89	1	2	1	0	2
281	90	1	2	2	1	2
281	91	1	2	1	0	2
281	92	1	2	2	1	2
281	93	1	2	1	1	2
281	94	1	2	2	1	2
281	95	1	2	1	1	2
281	96	1	2	2	1	2
293	1	2	1	1	1	2
293	2	2	1	2	1	2
293	3	2	1	1	1	2
293	4	2	1	2	0	2
293	5	2	1	1	1	2
293	6	2	1	2	1	2
293	7	2	1	1	1	2
293	8	2	1	2	1	2
293	9	2	1	1	1	2
293	10	2	1	2	1	2
293	11	2	1	1	1	2
293	12	2	1	2	0	2
293	13	2	1	1	0	2
293	14	2	1	2	1	2
293	15	2	1	1	1	2
293	16	2	1	2	1	2
293	17	2	1	1	1	2
293	18	2	1	2	1	2
293	19	2	1	1	1	2
293	20	2	1	2	1	2
293	21	2	1	1	1	2
293	22	2	1	2	1	2
293	23	2	1	1	1	2
293	24	2	1	2	1	2
293	25	2	2	1	1	2
293	26	2	2	2	1	2
293	27	2	2	1	0	2
293	28	2	2	2	1	2
293	29	2	2	1	0	2
293	30	2	2	2	1	2
293	31	2	2	1	1	2
293	32	2	2	2	1	2
293	33	2	2	1	1	2
293	34	2	2	2	0	2
293	35	2	2	1	1	2
293	36	2	2	2	1	2
293	37	2	2	1	1	2
293	38	2	2	2	1	2
293	39	2	2	1	0	2
293	40	2	2	2	1	2
293	41	2	2	1	1	2
293	42	2	2	2	1	2
293	43	2	2	1	1	2
293	44	2	2	2	1	2
293	45	2	2	1	1	2
293	46	2	2	2	1	2
293	47	2	2	1	1	2
293	48	2	2	2	1	2
293	49	1	1	1	1	2
293	50	1	1	2	1	2
293	51	1	1	1	1	2
293	52	1	1	2	1	2
293	53	1	1	1	1	2
293	54	1	1	2	1	2
293	55	1	1	1	0	2
293	56	1	1	2	1	2
293	57	1	1	1	1	2
293	58	1	1	2	0	2
293	59	1	1	1	1	2
293	60	1	1	2	0	2
293	61	1	1	1	1	2
293	62	1	1	2	1	2
293	63	1	1	1	1	2
293	64	1	1	2	0	2
293	65	1	1	1	1	2
293	66	1	1	2	1	2
293	67	1	1	1	1	2
293	68	1	1	2	0	2
293	69	1	1	1	1	2
293	70	1	1	2	1	2
293	71	1	1	1	1	2
293	72	1	1	2	1	2
293	73	1	2	1	1	2
293	74	1	2	2	1	2
293	75	1	2	1	1	2
293	76	1	2	2	1	2
293	77	1	2	1	1	2
293	78	1	2	2	1	2
293	79	1	2	1	1	2
293	80	1	2	2	1	2
293	81	1	2	1	1	2
293	82	1	2	2	1	2
293	83	1	2	1	1	2
293	84	1	2	2	1	2
293	85	1	2	1	1	2
293	86	1	2	2	1	2
293	87	1	2	1	1	2
293	88	1	2	2	0	2
293	89	1	2	1	1	2
293	90	1	2	2	1	2
293	91	1	2	1	1	2
293	92	1	2	2	1	2
293	93	1	2	1	0	2
293	94	1	2	2	1	2
293	95	1	2	1	1	2
293	96	1	2	2	1	2
308	1	2	1	2	1	2
308	2	2	1	1	1	2
308	3	2	1	2	1	2
308	4	2	1	1	1	2
308	5	2	1	2	1	2
308	6	2	1	1	1	2
308	7	2	1	2	1	2
308	8	2	1	1	1	2
308	9	2	1	2	1	2
308	10	2	1	1	1	2
308	11	2	1	2	1	2
308	12	2	1	1	1	2
308	13	2	1	2	1	2
308	14	2	1	1	1	2
308	15	2	1	2	1	2
308	16	2	1	1	1	2
308	17	2	1	2	1	2
308	18	2	1	1	1	2
308	19	2	1	2	1	2
308	20	2	1	1	1	2
308	21	2	1	2	1	2
308	22	2	1	1	1	2
308	23	2	1	2	1	2
308	24	2	1	1	1	2
308	25	2	2	2	1	2
308	26	2	2	1	1	2
308	27	2	2	2	1	2
308	28	2	2	1	1	2
308	29	2	2	2	0	2
308	30	2	2	1	1	2
308	31	2	2	2	0	2
308	32	2	2	1	1	2
308	33	2	2	2	1	2
308	34	2	2	1	1	2
308	35	2	2	2	0	2
308	36	2	2	1	1	2
308	37	2	2	2	1	2
308	38	2	2	1	1	2
308	39	2	2	2	1	2
308	40	2	2	1	1	2
308	41	2	2	2	1	2
308	42	2	2	1	1	2
308	43	2	2	2	1	2
308	44	2	2	1	1	2
308	45	2	2	2	1	2
308	46	2	2	1	1	2
308	47	2	2	2	1	2
308	48	2	2	1	1	2
308	49	1	1	2	1	2
308	50	1	1	1	1	2
308	51	1	1	2	1	2
308	52	1	1	1	1	2
308	53	1	1	2	1	2
308	54	1	1	1	1	2
308	55	1	1	2	0	2
308	56	1	1	1	1	2
308	57	1	1	2	1	2
308	58	1	1	1	1	2
308	59	1	1	2	1	2
308	60	1	1	1	1	2
308	61	1	1	2	1	2
308	62	1	1	1	1	2
308	63	1	1	2	1	2
308	64	1	1	1	1	2
308	65	1	1	2	1	2
308	66	1	1	1	1	2
308	67	1	1	2	1	2
308	68	1	1	1	1	2
308	69	1	1	2	1	2
308	70	1	1	1	1	2
308	71	1	1	2	0	2
308	72	1	1	1	1	2
308	73	1	2	2	1	2
308	74	1	2	1	1	2
308	75	1	2	2	1	2
308	76	1	2	1	1	2
308	77	1	2	2	1	2
308	78	1	2	1	1	2
308	79	1	2	2	1	2
308	80	1	2	1	1	2
308	81	1	2	2	1	2
308	82	1	2	1	1	2
308	83	1	2	2	1	2
308	84	1	2	1	1	2
308	85	1	2	2	1	2
308	86	1	2	1	0	2
308	87	1	2	2	1	2
308	88	1	2	1	1	2
308	89	1	2	2	1	2
308	90	1	2	1	1	2
308	91	1	2	2	1	2
308	92	1	2	1	1	2
308	93	1	2	2	1	2
308	94	1	2	1	0	2
308	95	1	2	2	1	2
308	96	1	2	1	1	2
312	1	2	1	2	1	2
312	2	2	1	1	1	2
312	3	2	1	2	1	2
312	4	2	1	1	1	2
312	5	2	1	2	1	2
312	6	2	1	1	0	2
312	7	2	1	2	1	2
312	8	2	1	1	1	2
312	9	2	1	2	1	2
312	10	2	1	1	1	2
312	11	2	1	2	1	2
312	12	2	1	1	1	2
312	13	2	1	2	1	2
312	14	2	1	1	1	2
312	15	2	1	2	1	2
312	16	2	1	1	1	2
312	17	2	1	2	1	2
312	18	2	1	1	1	2
312	19	2	1	2	1	2
312	20	2	1	1	1	2
312	21	2	1	2	0	2
312	22	2	1	1	1	2
312	23	2	1	2	0	2
312	24	2	1	1	1	2
312	25	2	2	2	0	2
312	26	2	2	1	1	2
312	27	2	2	2	1	2
312	28	2	2	1	1	2
312	29	2	2	2	1	2
312	30	2	2	1	1	2
312	31	2	2	2	1	2
312	32	2	2	1	1	2
312	33	2	2	2	1	2
312	34	2	2	1	1	2
312	35	2	2	2	1	2
312	36	2	2	1	1	2
312	37	2	2	2	1	2
312	38	2	2	1	1	2
312	39	2	2	2	0	2
312	40	2	2	1	0	2
312	41	2	2	2	1	2
312	42	2	2	1	1	2
312	43	2	2	2	1	2
312	44	2	2	1	0	2
312	45	2	2	2	1	2
312	46	2	2	1	1	2
312	47	2	2	2	1	2
312	48	2	2	1	1	2
312	49	1	1	2	0	2
312	50	1	1	1	1	2
312	51	1	1	2	1	2
312	52	1	1	1	1	2
312	53	1	1	2	1	2
312	54	1	1	1	1	2
312	55	1	1	2	1	2
312	56	1	1	1	1	2
312	57	1	1	2	1	2
312	58	1	1	1	1	2
312	59	1	1	2	1	2
312	60	1	1	1	1	2
312	61	1	1	2	0	2
312	62	1	1	1	0	2
312	63	1	1	2	1	2
312	64	1	1	1	1	2
312	65	1	1	2	1	2
312	66	1	1	1	1	2
312	67	1	1	2	1	2
312	68	1	1	1	1	2
312	69	1	1	2	1	2
312	70	1	1	1	1	2
312	71	1	1	2	1	2
312	72	1	1	1	1	2
312	73	1	2	2	1	2
312	74	1	2	1	0	2
312	75	1	2	2	1	2
312	76	1	2	1	1	2
312	77	1	2	2	1	2
312	78	1	2	1	1	2
312	79	1	2	2	1	2
312	80	1	2	1	1	2
312	81	1	2	2	1	2
312	82	1	2	1	1	2
312	83	1	2	2	1	2
312	84	1	2	1	1	2
312	85	1	2	2	0	2
312	86	1	2	1	1	2
312	87	1	2	2	1	2
312	88	1	2	1	1	2
312	89	1	2	2	1	2
312	90	1	2	1	1	2
312	91	1	2	2	0	2
312	92	1	2	1	1	2
312	93	1	2	2	1	2
312	94	1	2	1	1	2
312	95	1	2	2	1	2
312	96	1	2	1	1	2
327	1	2	1	1	1	2
327	2	2	1	2	1	2
327	3	2	1	1	1	2
327	4	2	1	2	1	2
327	5	2	1	1	1	2
327	6	2	1	2	1	2
327	7	2	1	1	1	2
327	8	2	1	2	1	2
327	9	2	1	1	1	2
327	10	2	1	2	1	2
327	11	2	1	1	0	2
327	12	2	1	2	1	2
327	13	2	1	1	1	2
327	14	2	1	2	0	2
327	15	2	1	1	1	2
327	16	2	1	2	1	2
327	17	2	1	1	0	2
327	18	2	1	2	1	2
327	19	2	1	1	1	2
327	20	2	1	2	1	2
327	21	2	1	1	1	2
327	22	2	1	2	1	2
327	23	2	1	1	1	2
327	24	2	1	2	1	2
327	25	2	2	1	1	2
327	26	2	2	2	1	2
327	27	2	2	1	1	2
327	28	2	2	2	1	2
327	29	2	2	1	1	2
327	30	2	2	2	1	2
327	31	2	2	1	1	2
327	32	2	2	2	1	2
327	33	2	2	1	1	2
327	34	2	2	2	1	2
327	35	2	2	1	1	2
327	36	2	2	2	1	2
327	37	2	2	1	1	2
327	38	2	2	2	1	2
327	39	2	2	1	1	2
327	40	2	2	2	1	2
327	41	2	2	1	1	2
327	42	2	2	2	1	2
327	43	2	2	1	0	2
327	44	2	2	2	1	2
327	45	2	2	1	1	2
327	46	2	2	2	1	2
327	47	2	2	1	1	2
327	48	2	2	2	1	2
327	49	1	1	1	1	2
327	50	1	1	2	0	2
327	51	1	1	1	1	2
327	52	1	1	2	1	2
327	53	1	1	1	1	2
327	54	1	1	2	1	2
327	55	1	1	1	1	2
327	56	1	1	2	1	2
327	57	1	1	1	1	2
327	58	1	1	2	1	2
327	59	1	1	1	1	2
327	60	1	1	2	1	2
327	61	1	1	1	1	2
327	62	1	1	2	1	2
327	63	1	1	1	1	2
327	64	1	1	2	1	2
327	65	1	1	1	1	2
327	66	1	1	2	1	2
327	67	1	1	1	1	2
327	68	1	1	2	1	2
327	69	1	1	1	1	2
327	70	1	1	2	1	2
327	71	1	1	1	1	2
327	72	1	1	2	1	2
327	73	1	2	1	1	2
327	74	1	2	2	1	2
327	75	1	2	1	1	2
327	76	1	2	2	1	2
327	77	1	2	1	1	2
327	78	1	2	2	1	2
327	79	1	2	1	1	2
327	80	1	2	2	1	2
327	81	1	2	1	1	2
327	82	1	2	2	1	2
327	83	1	2	1	1	2
327	84	1	2	2	1	2
327	85	1	2	1	1	2
327	86	1	2	2	1	2
327	87	1	2	1	0	2
327	88	1	2	2	1	2
327	89	1	2	1	1	2
327	90	1	2	2	1	2
327	91	1	2	1	0	2
327	92	1	2	2	1	2
327	93	1	2	1	1	2
327	94	1	2	2	1	2
327	95	1	2	1	1	2
327	96	1	2	2	1	2
345	1	2	1	1	1	1
345	2	2	1	2	1	1
345	3	2	1	1	1	1
345	4	2	1	2	1	1
345	5	2	1	1	1	1
345	6	2	1	2	1	1
345	7	2	1	1	1	1
345	8	2	1	2	1	1
345	9	2	1	1	1	1
345	10	2	1	2	1	1
345	11	2	1	1	1	1
345	12	2	1	2	1	1
345	13	2	1	1	1	1
345	14	2	1	2	1	1
345	15	2	1	1	1	1
345	16	2	1	2	1	1
345	17	2	1	1	1	1
345	18	2	1	2	1	1
345	19	2	1	1	1	1
345	20	2	1	2	1	1
345	21	2	1	1	0	1
345	22	2	1	2	1	1
345	23	2	1	1	1	1
345	24	2	1	2	1	1
345	25	2	2	1	1	1
345	26	2	2	2	1	1
345	27	2	2	1	1	1
345	28	2	2	2	1	1
345	29	2	2	1	0	1
345	30	2	2	2	1	1
345	31	2	2	1	0	1
345	32	2	2	2	1	1
345	33	2	2	1	1	1
345	34	2	2	2	1	1
345	35	2	2	1	1	1
345	36	2	2	2	1	1
345	37	2	2	1	1	1
345	38	2	2	2	1	1
345	39	2	2	1	1	1
345	40	2	2	2	1	1
345	41	2	2	1	1	1
345	42	2	2	2	1	1
345	43	2	2	1	1	1
345	44	2	2	2	1	1
345	45	2	2	1	1	1
345	46	2	2	2	1	1
345	47	2	2	1	1	1
345	48	2	2	2	1	1
345	49	1	1	1	1	1
345	50	1	1	2	1	1
345	51	1	1	1	1	1
345	52	1	1	2	1	1
345	53	1	1	1	1	1
345	54	1	1	2	1	1
345	55	1	1	1	1	1
345	56	1	1	2	1	1
345	57	1	1	1	1	1
345	58	1	1	2	1	1
345	59	1	1	1	1	1
345	60	1	1	2	1	1
345	61	1	1	1	1	1
345	62	1	1	2	1	1
345	63	1	1	1	1	1
345	64	1	1	2	0	1
345	65	1	1	1	0	1
345	66	1	1	2	1	1
345	67	1	1	1	1	1
345	68	1	1	2	1	1
345	69	1	1	1	1	1
345	70	1	1	2	0	1
345	71	1	1	1	1	1
345	72	1	1	2	1	1
345	73	1	2	1	1	1
345	74	1	2	2	0	1
345	75	1	2	1	1	1
345	76	1	2	2	1	1
345	77	1	2	1	1	1
345	78	1	2	2	1	1
345	79	1	2	1	1	1
345	80	1	2	2	1	1
345	81	1	2	1	1	1
345	82	1	2	2	1	1
345	83	1	2	1	1	1
345	84	1	2	2	1	1
345	85	1	2	1	1	1
345	86	1	2	2	1	1
345	87	1	2	1	1	1
345	88	1	2	2	1	1
345	89	1	2	1	1	1
345	90	1	2	2	1	1
345	91	1	2	1	1	1
345	92	1	2	2	1	1
345	93	1	2	1	0	1
345	94	1	2	2	1	1
345	95	1	2	1	1	1
345	96	1	2	2	1	1
357	1	2	1	1	1	1
357	2	2	1	2	1	1
357	3	2	1	1	1	1
357	4	2	1	2	1	1
357	5	2	1	1	1	1
357	6	2	1	2	1	1
357	7	2	1	1	1	1
357	8	2	1	2	1	1
357	9	2	1	1	1	1
357	10	2	1	2	1	1
357	11	2	1	1	0	1
357	12	2	1	2	1	1
357	13	2	1	1	1	1
357	14	2	1	2	1	1
357	15	2	1	1	1	1
357	16	2	1	2	1	1
357	17	2	1	1	1	1
357	18	2	1	2	1	1
357	19	2	1	1	1	1
357	20	2	1	2	0	1
357	21	2	1	1	1	1
357	22	2	1	2	1	1
357	23	2	1	1	1	1
357	24	2	1	2	1	1
357	25	2	2	1	1	1
357	26	2	2	2	1	1
357	27	2	2	1	1	1
357	28	2	2	2	1	1
357	29	2	2	1	0	1
357	30	2	2	2	1	1
357	31	2	2	1	1	1
357	32	2	2	2	1	1
357	33	2	2	1	1	1
357	34	2	2	2	1	1
357	35	2	2	1	1	1
357	36	2	2	2	1	1
357	37	2	2	1	0	1
357	38	2	2	2	1	1
357	39	2	2	1	1	1
357	40	2	2	2	1	1
357	41	2	2	1	1	1
357	42	2	2	2	1	1
357	43	2	2	1	1	1
357	44	2	2	2	1	1
357	45	2	2	1	1	1
357	46	2	2	2	1	1
357	47	2	2	1	1	1
357	48	2	2	2	0	1
357	49	1	1	1	1	1
357	50	1	1	2	1	1
357	51	1	1	1	1	1
357	52	1	1	2	1	1
357	53	1	1	1	1	1
357	54	1	1	2	1	1
357	55	1	1	1	1	1
357	56	1	1	2	1	1
357	57	1	1	1	1	1
357	58	1	1	2	1	1
357	59	1	1	1	1	1
357	60	1	1	2	0	1
357	61	1	1	1	1	1
357	62	1	1	2	1	1
357	63	1	1	1	1	1
357	64	1	1	2	1	1
357	65	1	1	1	1	1
357	66	1	1	2	1	1
357	67	1	1	1	1	1
357	68	1	1	2	1	1
357	69	1	1	1	1	1
357	70	1	1	2	1	1
357	71	1	1	1	1	1
357	72	1	1	2	1	1
357	73	1	2	1	1	1
357	74	1	2	2	1	1
357	75	1	2	1	1	1
357	76	1	2	2	1	1
357	77	1	2	1	1	1
357	78	1	2	2	0	1
357	79	1	2	1	1	1
357	80	1	2	2	1	1
357	81	1	2	1	1	1
357	82	1	2	2	1	1
357	83	1	2	1	1	1
357	84	1	2	2	1	1
357	85	1	2	1	1	1
357	86	1	2	2	1	1
357	87	1	2	1	1	1
357	88	1	2	2	1	1
357	89	1	2	1	1	1
357	90	1	2	2	1	1
357	91	1	2	1	1	1
357	92	1	2	2	1	1
357	93	1	2	1	1	1
357	94	1	2	2	1	1
357	95	1	2	1	1	1
357	96	1	2	2	1	1
366	1	2	1	2	1	1
366	2	2	1	1	1	1
366	3	2	1	2	1	1
366	4	2	1	1	0	1
366	5	2	1	2	1	1
366	6	2	1	1	1	1
366	7	2	1	2	1	1
366	8	2	1	1	1	1
366	9	2	1	2	1	1
366	10	2	1	1	1	1
366	11	2	1	2	1	1
366	12	2	1	1	1	1
366	13	2	1	2	0	1
366	14	2	1	1	1	1
366	15	2	1	2	0	1
366	16	2	1	1	1	1
366	17	2	1	2	1	1
366	18	2	1	1	0	1
366	19	2	1	2	1	1
366	20	2	1	1	1	1
366	21	2	1	2	1	1
366	22	2	1	1	1	1
366	23	2	1	2	1	1
366	24	2	1	1	1	1
366	25	2	2	2	1	1
366	26	2	2	1	1	1
366	27	2	2	2	1	1
366	28	2	2	1	1	1
366	29	2	2	2	1	1
366	30	2	2	1	1	1
366	31	2	2	2	0	1
366	32	2	2	1	1	1
366	33	2	2	2	1	1
366	34	2	2	1	0	1
366	35	2	2	2	1	1
366	36	2	2	1	1	1
366	37	2	2	2	1	1
366	38	2	2	1	1	1
366	39	2	2	2	1	1
366	40	2	2	1	1	1
366	41	2	2	2	1	1
366	42	2	2	1	1	1
366	43	2	2	2	1	1
366	44	2	2	1	1	1
366	45	2	2	2	1	1
366	46	2	2	1	1	1
366	47	2	2	2	1	1
366	48	2	2	1	1	1
366	49	1	1	2	1	1
366	50	1	1	1	1	1
366	51	1	1	2	1	1
366	52	1	1	1	1	1
366	53	1	1	2	1	1
366	54	1	1	1	1	1
366	55	1	1	2	1	1
366	56	1	1	1	1	1
366	57	1	1	2	1	1
366	58	1	1	1	1	1
366	59	1	1	2	1	1
366	60	1	1	1	1	1
366	61	1	1	2	1	1
366	62	1	1	1	1	1
366	63	1	1	2	1	1
366	64	1	1	1	1	1
366	65	1	1	2	1	1
366	66	1	1	1	1	1
366	67	1	1	2	1	1
366	68	1	1	1	1	1
366	69	1	1	2	1	1
366	70	1	1	1	1	1
366	71	1	1	2	1	1
366	72	1	1	1	1	1
366	73	1	2	2	1	1
366	74	1	2	1	1	1
366	75	1	2	2	1	1
366	76	1	2	1	1	1
366	77	1	2	2	1	1
366	78	1	2	1	1	1
366	79	1	2	2	1	1
366	80	1	2	1	1	1
366	81	1	2	2	1	1
366	82	1	2	1	1	1
366	83	1	2	2	1	1
366	84	1	2	1	1	1
366	85	1	2	2	1	1
366	86	1	2	1	1	1
366	87	1	2	2	1	1
366	88	1	2	1	1	1
366	89	1	2	2	1	1
366	90	1	2	1	1	1
366	91	1	2	2	1	1
366	92	1	2	1	1	1
366	93	1	2	2	1	1
366	94	1	2	1	1	1
366	95	1	2	2	0	1
366	96	1	2	1	1	1
372	1	2	1	2	1	1
372	2	2	1	1	1	1
372	3	2	1	2	1	1
372	4	2	1	1	1	1
372	5	2	1	2	1	1
372	6	2	1	1	1	1
372	7	2	1	2	1	1
372	8	2	1	1	1	1
372	9	2	1	2	1	1
372	10	2	1	1	1	1
372	11	2	1	2	1	1
372	12	2	1	1	1	1
372	13	2	1	2	1	1
372	14	2	1	1	1	1
372	15	2	1	2	1	1
372	16	2	1	1	1	1
372	17	2	1	2	1	1
372	18	2	1	1	1	1
372	19	2	1	2	1	1
372	20	2	1	1	1	1
372	21	2	1	2	1	1
372	22	2	1	1	1	1
372	23	2	1	2	1	1
372	24	2	1	1	1	1
372	25	2	2	2	1	1
372	26	2	2	1	1	1
372	27	2	2	2	1	1
372	28	2	2	1	1	1
372	29	2	2	2	0	1
372	30	2	2	1	1	1
372	31	2	2	2	1	1
372	32	2	2	1	1	1
372	33	2	2	2	1	1
372	34	2	2	1	1	1
372	35	2	2	2	1	1
372	36	2	2	1	1	1
372	37	2	2	2	0	1
372	38	2	2	1	1	1
372	39	2	2	2	0	1
372	40	2	2	1	1	1
372	41	2	2	2	0	1
372	42	2	2	1	1	1
372	43	2	2	2	1	1
372	44	2	2	1	1	1
372	45	2	2	2	1	1
372	46	2	2	1	1	1
372	47	2	2	2	1	1
372	48	2	2	1	1	1
372	49	1	1	2	1	1
372	50	1	1	1	1	1
372	51	1	1	2	0	1
372	52	1	1	1	1	1
372	53	1	1	2	1	1
372	54	1	1	1	1	1
372	55	1	1	2	1	1
372	56	1	1	1	1	1
372	57	1	1	2	1	1
372	58	1	1	1	1	1
372	59	1	1	2	1	1
372	60	1	1	1	1	1
372	61	1	1	2	1	1
372	62	1	1	1	1	1
372	63	1	1	2	1	1
372	64	1	1	1	1	1
372	65	1	1	2	1	1
372	66	1	1	1	1	1
372	67	1	1	2	1	1
372	68	1	1	1	1	1
372	69	1	1	2	1	1
372	70	1	1	1	1	1
372	71	1	1	2	1	1
372	72	1	1	1	1	1
372	73	1	2	2	1	1
372	74	1	2	1	1	1
372	75	1	2	2	1	1
372	76	1	2	1	1	1
372	77	1	2	2	1	1
372	78	1	2	1	1	1
372	79	1	2	2	1	1
372	80	1	2	1	1	1
372	81	1	2	2	1	1
372	82	1	2	1	1	1
372	83	1	2	2	1	1
372	84	1	2	1	1	1
372	85	1	2	2	1	1
372	86	1	2	1	1	1
372	87	1	2	2	1	1
372	88	1	2	1	1	1
372	89	1	2	2	1	1
372	90	1	2	1	1	1
372	91	1	2	2	1	1
372	92	1	2	1	1	1
372	93	1	2	2	1	1
372	94	1	2	1	1	1
372	95	1	2	2	1	1
372	96	1	2	1	1	1
388	1	2	1	2	1	1
388	2	2	1	1	1	1
388	3	2	1	2	1	1
388	4	2	1	1	1	1
388	5	2	1	2	1	1
388	6	2	1	1	0	1
388	7	2	1	2	0	1
388	8	2	1	1	1	1
388	9	2	1	2	1	1
388	10	2	1	1	1	1
388	11	2	1	2	1	1
388	12	2	1	1	1	1
388	13	2	1	2	1	1
388	14	2	1	1	0	1
388	15	2	1	2	0	1
388	16	2	1	1	1	1
388	17	2	1	2	0	1
388	18	2	1	1	1	1
388	19	2	1	2	1	1
388	20	2	1	1	1	1
388	21	2	1	2	1	1
388	22	2	1	1	0	1
388	23	2	1	2	0	1
388	24	2	1	1	0	1
388	25	2	2	2	0	1
388	26	2	2	1	1	1
388	27	2	2	2	0	1
388	28	2	2	1	1	1
388	29	2	2	2	1	1
388	30	2	2	1	0	1
388	31	2	2	2	0	1
388	32	2	2	1	0	1
388	33	2	2	2	0	1
388	34	2	2	1	0	1
388	35	2	2	2	1	1
388	36	2	2	1	1	1
388	37	2	2	2	1	1
388	38	2	2	1	1	1
388	39	2	2	2	0	1
388	40	2	2	1	1	1
388	41	2	2	2	0	1
388	42	2	2	1	1	1
388	43	2	2	2	1	1
388	44	2	2	1	1	1
388	45	2	2	2	1	1
388	46	2	2	1	1	1
388	47	2	2	2	0	1
388	48	2	2	1	1	1
388	49	1	1	2	0	1
388	50	1	1	1	1	1
388	51	1	1	2	1	1
388	52	1	1	1	1	1
388	53	1	1	2	1	1
388	54	1	1	1	0	1
388	55	1	1	2	0	1
388	56	1	1	1	0	1
388	57	1	1	2	0	1
388	58	1	1	1	0	1
388	59	1	1	2	1	1
388	60	1	1	1	0	1
388	61	1	1	2	0	1
388	62	1	1	1	0	1
388	63	1	1	2	1	1
388	64	1	1	1	1	1
388	65	1	1	2	0	1
388	66	1	1	1	1	1
388	67	1	1	2	1	1
388	68	1	1	1	1	1
388	69	1	1	2	1	1
388	70	1	1	1	1	1
388	71	1	1	2	0	1
388	72	1	1	1	1	1
388	73	1	2	2	1	1
388	74	1	2	1	1	1
388	75	1	2	2	1	1
388	76	1	2	1	1	1
388	77	1	2	2	1	1
388	78	1	2	1	0	1
388	79	1	2	2	0	1
388	80	1	2	1	1	1
388	81	1	2	2	0	1
388	82	1	2	1	1	1
388	83	1	2	2	1	1
388	84	1	2	1	1	1
388	85	1	2	2	1	1
388	86	1	2	1	0	1
388	87	1	2	2	0	1
388	88	1	2	1	0	1
388	89	1	2	2	0	1
388	90	1	2	1	1	1
388	91	1	2	2	0	1
388	92	1	2	1	1	1
388	93	1	2	2	0	1
388	94	1	2	1	0	1
388	95	1	2	2	1	1
388	96	1	2	1	0	1
394	1	2	1	2	1	1
394	2	2	1	1	1	1
394	3	2	1	2	1	1
394	4	2	1	1	1	1
394	5	2	1	2	1	1
394	6	2	1	1	1	1
394	7	2	1	2	1	1
394	8	2	1	1	1	1
394	9	2	1	2	1	1
394	10	2	1	1	1	1
394	11	2	1	2	1	1
394	12	2	1	1	1	1
394	13	2	1	2	1	1
394	14	2	1	1	1	1
394	15	2	1	2	1	1
394	16	2	1	1	1	1
394	17	2	1	2	1	1
394	18	2	1	1	1	1
394	19	2	1	2	1	1
394	20	2	1	1	1	1
394	21	2	1	2	0	1
394	22	2	1	1	1	1
394	23	2	1	2	1	1
394	24	2	1	1	1	1
394	25	2	2	2	1	1
394	26	2	2	1	1	1
394	27	2	2	2	1	1
394	28	2	2	1	1	1
394	29	2	2	2	1	1
394	30	2	2	1	1	1
394	31	2	2	2	1	1
394	32	2	2	1	1	1
394	33	2	2	2	1	1
394	34	2	2	1	1	1
394	35	2	2	2	1	1
394	36	2	2	1	1	1
394	37	2	2	2	1	1
394	38	2	2	1	1	1
394	39	2	2	2	1	1
394	40	2	2	1	1	1
394	41	2	2	2	1	1
394	42	2	2	1	1	1
394	43	2	2	2	0	1
394	44	2	2	1	1	1
394	45	2	2	2	1	1
394	46	2	2	1	1	1
394	47	2	2	2	1	1
394	48	2	2	1	1	1
394	49	1	1	2	1	1
394	50	1	1	1	1	1
394	51	1	1	2	1	1
394	52	1	1	1	1	1
394	53	1	1	2	1	1
394	54	1	1	1	1	1
394	55	1	1	2	1	1
394	56	1	1	1	1	1
394	57	1	1	2	1	1
394	58	1	1	1	1	1
394	59	1	1	2	1	1
394	60	1	1	1	1	1
394	61	1	1	2	0	1
394	62	1	1	1	1	1
394	63	1	1	2	1	1
394	64	1	1	1	1	1
394	65	1	1	2	1	1
394	66	1	1	1	1	1
394	67	1	1	2	1	1
394	68	1	1	1	1	1
394	69	1	1	2	1	1
394	70	1	1	1	1	1
394	71	1	1	2	1	1
394	72	1	1	1	1	1
394	73	1	2	2	1	1
394	74	1	2	1	1	1
394	75	1	2	2	1	1
394	76	1	2	1	1	1
394	77	1	2	2	1	1
394	78	1	2	1	1	1
394	79	1	2	2	1	1
394	80	1	2	1	1	1
394	81	1	2	2	1	1
394	82	1	2	1	1	1
394	83	1	2	2	1	1
394	84	1	2	1	1	1
394	85	1	2	2	1	1
394	86	1	2	1	1	1
394	87	1	2	2	1	1
394	88	1	2	1	1	1
394	89	1	2	2	0	1
394	90	1	2	1	1	1
394	91	1	2	2	1	1
394	92	1	2	1	1	1
394	93	1	2	2	1	1
394	94	1	2	1	1	1
394	95	1	2	2	1	1
394	96	1	2	1	1	1
403	1	2	1	1	1	1
403	2	2	1	2	1	1
403	3	2	1	1	1	1
403	4	2	1	2	1	1
403	5	2	1	1	1	1
403	6	2	1	2	1	1
403	7	2	1	1	1	1
403	8	2	1	2	0	1
403	9	2	1	1	1	1
403	10	2	1	2	1	1
403	11	2	1	1	1	1
403	12	2	1	2	1	1
403	13	2	1	1	1	1
403	14	2	1	2	1	1
403	15	2	1	1	1	1
403	16	2	1	2	1	1
403	17	2	1	1	1	1
403	18	2	1	2	1	1
403	19	2	1	1	1	1
403	20	2	1	2	1	1
403	21	2	1	1	1	1
403	22	2	1	2	0	1
403	23	2	1	1	1	1
403	24	2	1	2	1	1
403	25	2	2	1	1	1
403	26	2	2	2	1	1
403	27	2	2	1	1	1
403	28	2	2	2	1	1
403	29	2	2	1	1	1
403	30	2	2	2	1	1
403	31	2	2	1	1	1
403	32	2	2	2	1	1
403	33	2	2	1	1	1
403	34	2	2	2	1	1
403	35	2	2	1	1	1
403	36	2	2	2	1	1
403	37	2	2	1	1	1
403	38	2	2	2	1	1
403	39	2	2	1	0	1
403	40	2	2	2	1	1
403	41	2	2	1	1	1
403	42	2	2	2	1	1
403	43	2	2	1	1	1
403	44	2	2	2	0	1
403	45	2	2	1	1	1
403	46	2	2	2	1	1
403	47	2	2	1	0	1
403	48	2	2	2	1	1
403	49	1	1	1	1	1
403	50	1	1	2	1	1
403	51	1	1	1	1	1
403	52	1	1	2	0	1
403	53	1	1	1	1	1
403	54	1	1	2	1	1
403	55	1	1	1	1	1
403	56	1	1	2	1	1
403	57	1	1	1	1	1
403	58	1	1	2	1	1
403	59	1	1	1	1	1
403	60	1	1	2	1	1
403	61	1	1	1	1	1
403	62	1	1	2	1	1
403	63	1	1	1	1	1
403	64	1	1	2	1	1
403	65	1	1	1	1	1
403	66	1	1	2	1	1
403	67	1	1	1	1	1
403	68	1	1	2	1	1
403	69	1	1	1	1	1
403	70	1	1	2	1	1
403	71	1	1	1	1	1
403	72	1	1	2	1	1
403	73	1	2	1	1	1
403	74	1	2	2	1	1
403	75	1	2	1	0	1
403	76	1	2	2	1	1
403	77	1	2	1	1	1
403	78	1	2	2	1	1
403	79	1	2	1	1	1
403	80	1	2	2	1	1
403	81	1	2	1	1	1
403	82	1	2	2	1	1
403	83	1	2	1	1	1
403	84	1	2	2	1	1
403	85	1	2	1	0	1
403	86	1	2	2	1	1
403	87	1	2	1	1	1
403	88	1	2	2	1	1
403	89	1	2	1	1	1
403	90	1	2	2	1	1
403	91	1	2	1	0	1
403	92	1	2	2	1	1
403	93	1	2	1	0	1
403	94	1	2	2	1	1
403	95	1	2	1	1	1
403	96	1	2	2	1	1
417	1	2	1	1	1	1
417	2	2	1	2	1	1
417	3	2	1	1	1	1
417	4	2	1	2	1	1
417	5	2	1	1	1	1
417	6	2	1	2	1	1
417	7	2	1	1	0	1
417	8	2	1	2	0	1
417	9	2	1	1	1	1
417	10	2	1	2	1	1
417	11	2	1	1	1	1
417	12	2	1	2	1	1
417	13	2	1	1	1	1
417	14	2	1	2	1	1
417	15	2	1	1	1	1
417	16	2	1	2	0	1
417	17	2	1	1	1	1
417	18	2	1	2	1	1
417	19	2	1	1	1	1
417	20	2	1	2	1	1
417	21	2	1	1	1	1
417	22	2	1	2	1	1
417	23	2	1	1	0	1
417	24	2	1	2	1	1
417	25	2	2	1	1	1
417	26	2	2	2	1	1
417	27	2	2	1	1	1
417	28	2	2	2	1	1
417	29	2	2	1	1	1
417	30	2	2	2	1	1
417	31	2	2	1	0	1
417	32	2	2	2	0	1
417	33	2	2	1	0	1
417	34	2	2	2	1	1
417	35	2	2	1	1	1
417	36	2	2	2	1	1
417	37	2	2	1	1	1
417	38	2	2	2	0	1
417	39	2	2	1	1	1
417	40	2	2	2	1	1
417	41	2	2	1	1	1
417	42	2	2	2	0	1
417	43	2	2	1	1	1
417	44	2	2	2	1	1
417	45	2	2	1	1	1
417	46	2	2	2	1	1
417	47	2	2	1	1	1
417	48	2	2	2	1	1
417	49	1	1	1	0	1
417	50	1	1	2	1	1
417	51	1	1	1	1	1
417	52	1	1	2	1	1
417	53	1	1	1	1	1
417	54	1	1	2	1	1
417	55	1	1	1	1	1
417	56	1	1	2	1	1
417	57	1	1	1	1	1
417	58	1	1	2	1	1
417	59	1	1	1	0	1
417	60	1	1	2	0	1
417	61	1	1	1	0	1
417	62	1	1	2	1	1
417	63	1	1	1	0	1
417	64	1	1	2	1	1
417	65	1	1	1	0	1
417	66	1	1	2	1	1
417	67	1	1	1	1	1
417	68	1	1	2	1	1
417	69	1	1	1	1	1
417	70	1	1	2	0	1
417	71	1	1	1	1	1
417	72	1	1	2	1	1
417	73	1	2	1	1	1
417	74	1	2	2	1	1
417	75	1	2	1	1	1
417	76	1	2	2	1	1
417	77	1	2	1	1	1
417	78	1	2	2	1	1
417	79	1	2	1	1	1
417	80	1	2	2	1	1
417	81	1	2	1	1	1
417	82	1	2	2	0	1
417	83	1	2	1	1	1
417	84	1	2	2	1	1
417	85	1	2	1	0	1
417	86	1	2	2	1	1
417	87	1	2	1	1	1
417	88	1	2	2	0	1
417	89	1	2	1	1	1
417	90	1	2	2	1	1
417	91	1	2	1	1	1
417	92	1	2	2	1	1
417	93	1	2	1	1	1
417	94	1	2	2	1	1
417	95	1	2	1	1	1
417	96	1	2	2	0	1
421	1	2	1	1	1	1
421	2	2	1	2	1	1
421	3	2	1	1	1	1
421	4	2	1	2	1	1
421	5	2	1	1	1	1
421	6	2	1	2	1	1
421	7	2	1	1	1	1
421	8	2	1	2	1	1
421	9	2	1	1	1	1
421	10	2	1	2	1	1
421	11	2	1	1	1	1
421	12	2	1	2	1	1
421	13	2	1	1	1	1
421	14	2	1	2	1	1
421	15	2	1	1	1	1
421	16	2	1	2	1	1
421	17	2	1	1	1	1
421	18	2	1	2	0	1
421	19	2	1	1	1	1
421	20	2	1	2	1	1
421	21	2	1	1	1	1
421	22	2	1	2	1	1
421	23	2	1	1	1	1
421	24	2	1	2	1	1
421	25	2	2	1	1	1
421	26	2	2	2	1	1
421	27	2	2	1	1	1
421	28	2	2	2	1	1
421	29	2	2	1	1	1
421	30	2	2	2	1	1
421	31	2	2	1	1	1
421	32	2	2	2	0	1
421	33	2	2	1	1	1
421	34	2	2	2	1	1
421	35	2	2	1	1	1
421	36	2	2	2	1	1
421	37	2	2	1	1	1
421	38	2	2	2	1	1
421	39	2	2	1	1	1
421	40	2	2	2	1	1
421	41	2	2	1	1	1
421	42	2	2	2	1	1
421	43	2	2	1	1	1
421	44	2	2	2	1	1
421	45	2	2	1	1	1
421	46	2	2	2	1	1
421	47	2	2	1	1	1
421	48	2	2	2	1	1
421	49	1	1	1	1	1
421	50	1	1	2	1	1
421	51	1	1	1	1	1
421	52	1	1	2	1	1
421	53	1	1	1	1	1
421	54	1	1	2	1	1
421	55	1	1	1	1	1
421	56	1	1	2	1	1
421	57	1	1	1	1	1
421	58	1	1	2	1	1
421	59	1	1	1	1	1
421	60	1	1	2	1	1
421	61	1	1	1	1	1
421	62	1	1	2	1	1
421	63	1	1	1	1	1
421	64	1	1	2	1	1
421	65	1	1	1	1	1
421	66	1	1	2	1	1
421	67	1	1	1	1	1
421	68	1	1	2	1	1
421	69	1	1	1	1	1
421	70	1	1	2	1	1
421	71	1	1	1	1	1
421	72	1	1	2	1	1
421	73	1	2	1	1	1
421	74	1	2	2	1	1
421	75	1	2	1	1	1
421	76	1	2	2	1	1
421	77	1	2	1	1	1
421	78	1	2	2	1	1
421	79	1	2	1	1	1
421	80	1	2	2	1	1
421	81	1	2	1	1	1
421	82	1	2	2	1	1
421	83	1	2	1	1	1
421	84	1	2	2	1	1
421	85	1	2	1	1	1
421	86	1	2	2	1	1
421	87	1	2	1	1	1
421	88	1	2	2	1	1
421	89	1	2	1	1	1
421	90	1	2	2	1	1
421	91	1	2	1	1	1
421	92	1	2	2	1	1
421	93	1	2	1	1	1
421	94	1	2	2	1	1
421	95	1	2	1	1	1
421	96	1	2	2	1	1
433	1	2	1	1	1	1
433	2	2	1	2	1	1
433	3	2	1	1	1	1
433	4	2	1	2	1	1
433	5	2	1	1	1	1
433	6	2	1	2	0	1
433	7	2	1	1	1	1
433	8	2	1	2	1	1
433	9	2	1	1	1	1
433	10	2	1	2	0	1
433	11	2	1	1	1	1
433	12	2	1	2	1	1
433	13	2	1	1	1	1
433	14	2	1	2	1	1
433	15	2	1	1	1	1
433	16	2	1	2	1	1
433	17	2	1	1	0	1
433	18	2	1	2	1	1
433	19	2	1	1	1	1
433	20	2	1	2	1	1
433	21	2	1	1	1	1
433	22	2	1	2	1	1
433	23	2	1	1	1	1
433	24	2	1	2	1	1
433	25	2	2	1	1	1
433	26	2	2	2	1	1
433	27	2	2	1	1	1
433	28	2	2	2	1	1
433	29	2	2	1	1	1
433	30	2	2	2	1	1
433	31	2	2	1	1	1
433	32	2	2	2	0	1
433	33	2	2	1	1	1
433	34	2	2	2	1	1
433	35	2	2	1	1	1
433	36	2	2	2	1	1
433	37	2	2	1	1	1
433	38	2	2	2	1	1
433	39	2	2	1	1	1
433	40	2	2	2	1	1
433	41	2	2	1	1	1
433	42	2	2	2	1	1
433	43	2	2	1	1	1
433	44	2	2	2	1	1
433	45	2	2	1	1	1
433	46	2	2	2	1	1
433	47	2	2	1	1	1
433	48	2	2	2	1	1
433	49	1	1	1	1	1
433	50	1	1	2	1	1
433	51	1	1	1	1	1
433	52	1	1	2	1	1
433	53	1	1	1	1	1
433	54	1	1	2	0	1
433	55	1	1	1	1	1
433	56	1	1	2	1	1
433	57	1	1	1	1	1
433	58	1	1	2	1	1
433	59	1	1	1	0	1
433	60	1	1	2	1	1
433	61	1	1	1	1	1
433	62	1	1	2	1	1
433	63	1	1	1	1	1
433	64	1	1	2	1	1
433	65	1	1	1	1	1
433	66	1	1	2	1	1
433	67	1	1	1	1	1
433	68	1	1	2	1	1
433	69	1	1	1	1	1
433	70	1	1	2	1	1
433	71	1	1	1	1	1
433	72	1	1	2	1	1
433	73	1	2	1	1	1
433	74	1	2	2	1	1
433	75	1	2	1	1	1
433	76	1	2	2	1	1
433	77	1	2	1	1	1
433	78	1	2	2	1	1
433	79	1	2	1	1	1
433	80	1	2	2	1	1
433	81	1	2	1	1	1
433	82	1	2	2	1	1
433	83	1	2	1	1	1
433	84	1	2	2	0	1
433	85	1	2	1	1	1
433	86	1	2	2	1	1
433	87	1	2	1	1	1
433	88	1	2	2	1	1
433	89	1	2	1	1	1
433	90	1	2	2	1	1
433	91	1	2	1	1	1
433	92	1	2	2	1	1
433	93	1	2	1	1	1
433	94	1	2	2	1	1
433	95	1	2	1	1	1
433	96	1	2	2	1	1
444	1	2	1	2	1	1
444	2	2	1	1	1	1
444	3	2	1	2	0	1
444	4	2	1	1	1	1
444	5	2	1	2	1	1
444	6	2	1	1	1	1
444	7	2	1	2	1	1
444	8	2	1	1	1	1
444	9	2	1	2	1	1
444	10	2	1	1	1	1
444	11	2	1	2	1	1
444	12	2	1	1	1	1
444	13	2	1	2	1	1
444	14	2	1	1	1	1
444	15	2	1	2	1	1
444	16	2	1	1	1	1
444	17	2	1	2	1	1
444	18	2	1	1	1	1
444	19	2	1	2	1	1
444	20	2	1	1	1	1
444	21	2	1	2	0	1
444	22	2	1	1	1	1
444	23	2	1	2	1	1
444	24	2	1	1	1	1
444	25	2	2	2	1	1
444	26	2	2	1	1	1
444	27	2	2	2	1	1
444	28	2	2	1	1	1
444	29	2	2	2	1	1
444	30	2	2	1	1	1
444	31	2	2	2	1	1
444	32	2	2	1	1	1
444	33	2	2	2	1	1
444	34	2	2	1	1	1
444	35	2	2	2	1	1
444	36	2	2	1	1	1
444	37	2	2	2	1	1
444	38	2	2	1	1	1
444	39	2	2	2	1	1
444	40	2	2	1	1	1
444	41	2	2	2	1	1
444	42	2	2	1	1	1
444	43	2	2	2	1	1
444	44	2	2	1	1	1
444	45	2	2	2	1	1
444	46	2	2	1	1	1
444	47	2	2	2	1	1
444	48	2	2	1	1	1
444	49	1	1	2	1	1
444	50	1	1	1	1	1
444	51	1	1	2	1	1
444	52	1	1	1	1	1
444	53	1	1	2	1	1
444	54	1	1	1	1	1
444	55	1	1	2	1	1
444	56	1	1	1	1	1
444	57	1	1	2	1	1
444	58	1	1	1	1	1
444	59	1	1	2	1	1
444	60	1	1	1	1	1
444	61	1	1	2	1	1
444	62	1	1	1	1	1
444	63	1	1	2	1	1
444	64	1	1	1	1	1
444	65	1	1	2	1	1
444	66	1	1	1	1	1
444	67	1	1	2	1	1
444	68	1	1	1	1	1
444	69	1	1	2	1	1
444	70	1	1	1	1	1
444	71	1	1	2	1	1
444	72	1	1	1	1	1
444	73	1	2	2	0	1
444	74	1	2	1	1	1
444	75	1	2	2	0	1
444	76	1	2	1	1	1
444	77	1	2	2	1	1
444	78	1	2	1	1	1
444	79	1	2	2	1	1
444	80	1	2	1	1	1
444	81	1	2	2	1	1
444	82	1	2	1	1	1
444	83	1	2	2	1	1
444	84	1	2	1	1	1
444	85	1	2	2	1	1
444	86	1	2	1	0	1
444	87	1	2	2	1	1
444	88	1	2	1	1	1
444	89	1	2	2	1	1
444	90	1	2	1	1	1
444	91	1	2	2	1	1
444	92	1	2	1	1	1
444	93	1	2	2	1	1
444	94	1	2	1	1	1
444	95	1	2	2	1	1
444	96	1	2	1	1	1
452	1	2	1	2	1	1
452	2	2	1	1	1	1
452	3	2	1	2	1	1
452	4	2	1	1	1	1
452	5	2	1	2	1	1
452	6	2	1	1	1	1
452	7	2	1	2	1	1
452	8	2	1	1	1	1
452	9	2	1	2	1	1
452	10	2	1	1	0	1
452	11	2	1	2	1	1
452	12	2	1	1	1	1
452	13	2	1	2	1	1
452	14	2	1	1	1	1
452	15	2	1	2	1	1
452	16	2	1	1	1	1
452	17	2	1	2	1	1
452	18	2	1	1	1	1
452	19	2	1	2	1	1
452	20	2	1	1	1	1
452	21	2	1	2	1	1
452	22	2	1	1	1	1
452	23	2	1	2	0	1
452	24	2	1	1	1	1
452	25	2	2	2	1	1
452	26	2	2	1	1	1
452	27	2	2	2	1	1
452	28	2	2	1	1	1
452	29	2	2	2	1	1
452	30	2	2	1	1	1
452	31	2	2	2	1	1
452	32	2	2	1	1	1
452	33	2	2	2	0	1
452	34	2	2	1	1	1
452	35	2	2	2	1	1
452	36	2	2	1	1	1
452	37	2	2	2	1	1
452	38	2	2	1	1	1
452	39	2	2	2	1	1
452	40	2	2	1	1	1
452	41	2	2	2	1	1
452	42	2	2	1	1	1
452	43	2	2	2	1	1
452	44	2	2	1	1	1
452	45	2	2	2	0	1
452	46	2	2	1	1	1
452	47	2	2	2	1	1
452	48	2	2	1	1	1
452	49	1	1	2	1	1
452	50	1	1	1	1	1
452	51	1	1	2	1	1
452	52	1	1	1	1	1
452	53	1	1	2	1	1
452	54	1	1	1	1	1
452	55	1	1	2	1	1
452	56	1	1	1	1	1
452	57	1	1	2	1	1
452	58	1	1	1	1	1
452	59	1	1	2	1	1
452	60	1	1	1	1	1
452	61	1	1	2	0	1
452	62	1	1	1	0	1
452	63	1	1	2	1	1
452	64	1	1	1	1	1
452	65	1	1	2	1	1
452	66	1	1	1	1	1
452	67	1	1	2	1	1
452	68	1	1	1	1	1
452	69	1	1	2	1	1
452	70	1	1	1	1	1
452	71	1	1	2	0	1
452	72	1	1	1	1	1
452	73	1	2	2	1	1
452	74	1	2	1	1	1
452	75	1	2	2	1	1
452	76	1	2	1	1	1
452	77	1	2	2	1	1
452	78	1	2	1	1	1
452	79	1	2	2	1	1
452	80	1	2	1	1	1
452	81	1	2	2	1	1
452	82	1	2	1	1	1
452	83	1	2	2	1	1
452	84	1	2	1	1	1
452	85	1	2	2	1	1
452	86	1	2	1	1	1
452	87	1	2	2	1	1
452	88	1	2	1	1	1
452	89	1	2	2	0	1
452	90	1	2	1	1	1
452	91	1	2	2	1	1
452	92	1	2	1	1	1
452	93	1	2	2	1	1
452	94	1	2	1	0	1
452	95	1	2	2	1	1
452	96	1	2	1	1	1
468	1	2	1	2	1	1
468	2	2	1	1	1	1
468	3	2	1	2	1	1
468	4	2	1	1	0	1
468	5	2	1	2	1	1
468	6	2	1	1	1	1
468	7	2	1	2	1	1
468	8	2	1	1	0	1
468	9	2	1	2	1	1
468	10	2	1	1	1	1
468	11	2	1	2	1	1
468	12	2	1	1	1	1
468	13	2	1	2	1	1
468	14	2	1	1	1	1
468	15	2	1	2	1	1
468	16	2	1	1	1	1
468	17	2	1	2	1	1
468	18	2	1	1	1	1
468	19	2	1	2	1	1
468	20	2	1	1	1	1
468	21	2	1	2	0	1
468	22	2	1	1	1	1
468	23	2	1	2	1	1
468	24	2	1	1	1	1
468	25	2	2	2	1	1
468	26	2	2	1	1	1
468	27	2	2	2	1	1
468	28	2	2	1	1	1
468	29	2	2	2	1	1
468	30	2	2	1	1	1
468	31	2	2	2	0	1
468	32	2	2	1	1	1
468	33	2	2	2	1	1
468	34	2	2	1	0	1
468	35	2	2	2	1	1
468	36	2	2	1	1	1
468	37	2	2	2	1	1
468	38	2	2	1	1	1
468	39	2	2	2	1	1
468	40	2	2	1	1	1
468	41	2	2	2	1	1
468	42	2	2	1	1	1
468	43	2	2	2	1	1
468	44	2	2	1	1	1
468	45	2	2	2	1	1
468	46	2	2	1	1	1
468	47	2	2	2	1	1
468	48	2	2	1	1	1
468	49	1	1	2	0	1
468	50	1	1	1	1	1
468	51	1	1	2	0	1
468	52	1	1	1	1	1
468	53	1	1	2	1	1
468	54	1	1	1	1	1
468	55	1	1	2	1	1
468	56	1	1	1	1	1
468	57	1	1	2	1	1
468	58	1	1	1	1	1
468	59	1	1	2	1	1
468	60	1	1	1	1	1
468	61	1	1	2	1	1
468	62	1	1	1	1	1
468	63	1	1	2	1	1
468	64	1	1	1	1	1
468	65	1	1	2	1	1
468	66	1	1	1	1	1
468	67	1	1	2	1	1
468	68	1	1	1	1	1
468	69	1	1	2	1	1
468	70	1	1	1	1	1
468	71	1	1	2	0	1
468	72	1	1	1	1	1
468	73	1	2	2	1	1
468	74	1	2	1	1	1
468	75	1	2	2	1	1
468	76	1	2	1	1	1
468	77	1	2	2	1	1
468	78	1	2	1	1	1
468	79	1	2	2	1	1
468	80	1	2	1	1	1
468	81	1	2	2	1	1
468	82	1	2	1	1	1
468	83	1	2	2	1	1
468	84	1	2	1	1	1
468	85	1	2	2	1	1
468	86	1	2	1	1	1
468	87	1	2	2	1	1
468	88	1	2	1	1	1
468	89	1	2	2	1	1
468	90	1	2	1	1	1
468	91	1	2	2	1	1
468	92	1	2	1	1	1
468	93	1	2	2	1	1
468	94	1	2	1	0	1
468	95	1	2	2	1	1
468	96	1	2	1	1	1
476	1	2	1	2	1	1
476	2	2	1	1	1	1
476	3	2	1	2	1	1
476	4	2	1	1	1	1
476	5	2	1	2	1	1
476	6	2	1	1	1	1
476	7	2	1	2	1	1
476	8	2	1	1	0	1
476	9	2	1	2	1	1
476	10	2	1	1	1	1
476	11	2	1	2	1	1
476	12	2	1	1	0	1
476	13	2	1	2	1	1
476	14	2	1	1	1	1
476	15	2	1	2	1	1
476	16	2	1	1	1	1
476	17	2	1	2	1	1
476	18	2	1	1	0	1
476	19	2	1	2	1	1
476	20	2	1	1	1	1
476	21	2	1	2	1	1
476	22	2	1	1	1	1
476	23	2	1	2	1	1
476	24	2	1	1	0	1
476	25	2	2	2	1	1
476	26	2	2	1	1	1
476	27	2	2	2	1	1
476	28	2	2	1	1	1
476	29	2	2	2	1	1
476	30	2	2	1	1	1
476	31	2	2	2	1	1
476	32	2	2	1	1	1
476	33	2	2	2	1	1
476	34	2	2	1	1	1
476	35	2	2	2	1	1
476	36	2	2	1	1	1
476	37	2	2	2	1	1
476	38	2	2	1	1	1
476	39	2	2	2	1	1
476	40	2	2	1	1	1
476	41	2	2	2	1	1
476	42	2	2	1	1	1
476	43	2	2	2	1	1
476	44	2	2	1	1	1
476	45	2	2	2	1	1
476	46	2	2	1	1	1
476	47	2	2	2	0	1
476	48	2	2	1	1	1
476	49	1	1	2	1	1
476	50	1	1	1	1	1
476	51	1	1	2	1	1
476	52	1	1	1	1	1
476	53	1	1	2	1	1
476	54	1	1	1	1	1
476	55	1	1	2	1	1
476	56	1	1	1	1	1
476	57	1	1	2	1	1
476	58	1	1	1	1	1
476	59	1	1	2	1	1
476	60	1	1	1	1	1
476	61	1	1	2	1	1
476	62	1	1	1	1	1
476	63	1	1	2	1	1
476	64	1	1	1	1	1
476	65	1	1	2	1	1
476	66	1	1	1	1	1
476	67	1	1	2	1	1
476	68	1	1	1	1	1
476	69	1	1	2	1	1
476	70	1	1	1	1	1
476	71	1	1	2	1	1
476	72	1	1	1	1	1
476	73	1	2	2	1	1
476	74	1	2	1	1	1
476	75	1	2	2	1	1
476	76	1	2	1	1	1
476	77	1	2	2	1	1
476	78	1	2	1	1	1
476	79	1	2	2	1	1
476	80	1	2	1	1	1
476	81	1	2	2	1	1
476	82	1	2	1	1	1
476	83	1	2	2	1	1
476	84	1	2	1	1	1
476	85	1	2	2	1	1
476	86	1	2	1	1	1
476	87	1	2	2	1	1
476	88	1	2	1	1	1
476	89	1	2	2	1	1
476	90	1	2	1	1	1
476	91	1	2	2	1	1
476	92	1	2	1	1	1
476	93	1	2	2	1	1
476	94	1	2	1	1	1
476	95	1	2	2	1	1
476	96	1	2	1	1	1
485	1	2	1	1	1	1
485	2	2	1	2	1	1
485	3	2	1	1	1	1
485	4	2	1	2	0	1
485	5	2	1	1	1	1
485	6	2	1	2	1	1
485	7	2	1	1	1	1
485	8	2	1	2	1	1
485	9	2	1	1	1	1
485	10	2	1	2	1	1
485	11	2	1	1	0	1
485	12	2	1	2	0	1
485	13	2	1	1	1	1
485	14	2	1	2	1	1
485	15	2	1	1	1	1
485	16	2	1	2	1	1
485	17	2	1	1	1	1
485	18	2	1	2	1	1
485	19	2	1	1	1	1
485	20	2	1	2	1	1
485	21	2	1	1	0	1
485	22	2	1	2	1	1
485	23	2	1	1	1	1
485	24	2	1	2	1	1
485	25	2	2	1	1	1
485	26	2	2	2	1	1
485	27	2	2	1	1	1
485	28	2	2	2	1	1
485	29	2	2	1	1	1
485	30	2	2	2	1	1
485	31	2	2	1	1	1
485	32	2	2	2	1	1
485	33	2	2	1	1	1
485	34	2	2	2	1	1
485	35	2	2	1	1	1
485	36	2	2	2	1	1
485	37	2	2	1	1	1
485	38	2	2	2	1	1
485	39	2	2	1	1	1
485	40	2	2	2	0	1
485	41	2	2	1	1	1
485	42	2	2	2	1	1
485	43	2	2	1	1	1
485	44	2	2	2	0	1
485	45	2	2	1	1	1
485	46	2	2	2	1	1
485	47	2	2	1	1	1
485	48	2	2	2	1	1
485	49	1	1	1	1	1
485	50	1	1	2	1	1
485	51	1	1	1	1	1
485	52	1	1	2	1	1
485	53	1	1	1	1	1
485	54	1	1	2	1	1
485	55	1	1	1	1	1
485	56	1	1	2	1	1
485	57	1	1	1	1	1
485	58	1	1	2	1	1
485	59	1	1	1	1	1
485	60	1	1	2	1	1
485	61	1	1	1	1	1
485	62	1	1	2	1	1
485	63	1	1	1	1	1
485	64	1	1	2	1	1
485	65	1	1	1	1	1
485	66	1	1	2	1	1
485	67	1	1	1	1	1
485	68	1	1	2	0	1
485	69	1	1	1	1	1
485	70	1	1	2	1	1
485	71	1	1	1	1	1
485	72	1	1	2	0	1
485	73	1	2	1	1	1
485	74	1	2	2	0	1
485	75	1	2	1	1	1
485	76	1	2	2	1	1
485	77	1	2	1	1	1
485	78	1	2	2	1	1
485	79	1	2	1	1	1
485	80	1	2	2	1	1
485	81	1	2	1	0	1
485	82	1	2	2	1	1
485	83	1	2	1	0	1
485	84	1	2	2	0	1
485	85	1	2	1	1	1
485	86	1	2	2	1	1
485	87	1	2	1	0	1
485	88	1	2	2	1	1
485	89	1	2	1	0	1
485	90	1	2	2	1	1
485	91	1	2	1	0	1
485	92	1	2	2	1	1
485	93	1	2	1	1	1
485	94	1	2	2	0	1
485	95	1	2	1	1	1
485	96	1	2	2	0	1
495	1	2	1	1	1	1
495	2	2	1	2	1	1
495	3	2	1	1	1	1
495	4	2	1	2	1	1
495	5	2	1	1	1	1
495	6	2	1	2	1	1
495	7	2	1	1	1	1
495	8	2	1	2	1	1
495	9	2	1	1	1	1
495	10	2	1	2	1	1
495	11	2	1	1	1	1
495	12	2	1	2	1	1
495	13	2	1	1	1	1
495	14	2	1	2	1	1
495	15	2	1	1	1	1
495	16	2	1	2	1	1
495	17	2	1	1	1	1
495	18	2	1	2	1	1
495	19	2	1	1	1	1
495	20	2	1	2	1	1
495	21	2	1	1	1	1
495	22	2	1	2	1	1
495	23	2	1	1	0	1
495	24	2	1	2	1	1
495	25	2	2	1	1	1
495	26	2	2	2	1	1
495	27	2	2	1	1	1
495	28	2	2	2	1	1
495	29	2	2	1	1	1
495	30	2	2	2	1	1
495	31	2	2	1	1	1
495	32	2	2	2	1	1
495	33	2	2	1	1	1
495	34	2	2	2	1	1
495	35	2	2	1	1	1
495	36	2	2	2	1	1
495	37	2	2	1	1	1
495	38	2	2	2	1	1
495	39	2	2	1	1	1
495	40	2	2	2	1	1
495	41	2	2	1	1	1
495	42	2	2	2	1	1
495	43	2	2	1	1	1
495	44	2	2	2	1	1
495	45	2	2	1	1	1
495	46	2	2	2	1	1
495	47	2	2	1	1	1
495	48	2	2	2	1	1
495	49	1	1	1	1	1
495	50	1	1	2	1	1
495	51	1	1	1	1	1
495	52	1	1	2	1	1
495	53	1	1	1	0	1
495	54	1	1	2	1	1
495	55	1	1	1	1	1
495	56	1	1	2	0	1
495	57	1	1	1	1	1
495	58	1	1	2	1	1
495	59	1	1	1	1	1
495	60	1	1	2	1	1
495	61	1	1	1	1	1
495	62	1	1	2	1	1
495	63	1	1	1	1	1
495	64	1	1	2	1	1
495	65	1	1	1	1	1
495	66	1	1	2	0	1
495	67	1	1	1	1	1
495	68	1	1	2	1	1
495	69	1	1	1	1	1
495	70	1	1	2	1	1
495	71	1	1	1	1	1
495	72	1	1	2	1	1
495	73	1	2	1	1	1
495	74	1	2	2	1	1
495	75	1	2	1	1	1
495	76	1	2	2	1	1
495	77	1	2	1	0	1
495	78	1	2	2	0	1
495	79	1	2	1	1	1
495	80	1	2	2	1	1
495	81	1	2	1	1	1
495	82	1	2	2	1	1
495	83	1	2	1	1	1
495	84	1	2	2	1	1
495	85	1	2	1	1	1
495	86	1	2	2	1	1
495	87	1	2	1	1	1
495	88	1	2	2	1	1
495	89	1	2	1	1	1
495	90	1	2	2	1	1
495	91	1	2	1	1	1
495	92	1	2	2	1	1
495	93	1	2	1	1	1
495	94	1	2	2	1	1
495	95	1	2	1	1	1
495	96	1	2	2	1	1
506	1	2	1	2	1	1
506	2	2	1	1	1	1
506	3	2	1	2	1	1
506	4	2	1	1	0	1
506	5	2	1	2	1	1
506	6	2	1	1	1	1
506	7	2	1	2	1	1
506	8	2	1	1	1	1
506	9	2	1	2	1	1
506	10	2	1	1	1	1
506	11	2	1	2	1	1
506	12	2	1	1	1	1
506	13	2	1	2	1	1
506	14	2	1	1	1	1
506	15	2	1	2	1	1
506	16	2	1	1	0	1
506	17	2	1	2	1	1
506	18	2	1	1	1	1
506	19	2	1	2	1	1
506	20	2	1	1	1	1
506	21	2	1	2	1	1
506	22	2	1	1	1	1
506	23	2	1	2	1	1
506	24	2	1	1	1	1
506	25	2	2	2	1	1
506	26	2	2	1	1	1
506	27	2	2	2	1	1
506	28	2	2	1	1	1
506	29	2	2	2	1	1
506	30	2	2	1	1	1
506	31	2	2	2	1	1
506	32	2	2	1	1	1
506	33	2	2	2	1	1
506	34	2	2	1	1	1
506	35	2	2	2	1	1
506	36	2	2	1	1	1
506	37	2	2	2	1	1
506	38	2	2	1	1	1
506	39	2	2	2	1	1
506	40	2	2	1	1	1
506	41	2	2	2	1	1
506	42	2	2	1	1	1
506	43	2	2	2	1	1
506	44	2	2	1	1	1
506	45	2	2	2	1	1
506	46	2	2	1	1	1
506	47	2	2	2	1	1
506	48	2	2	1	1	1
506	49	1	1	2	1	1
506	50	1	1	1	1	1
506	51	1	1	2	1	1
506	52	1	1	1	0	1
506	53	1	1	2	1	1
506	54	1	1	1	1	1
506	55	1	1	2	1	1
506	56	1	1	1	1	1
506	57	1	1	2	1	1
506	58	1	1	1	1	1
506	59	1	1	2	1	1
506	60	1	1	1	1	1
506	61	1	1	2	1	1
506	62	1	1	1	1	1
506	63	1	1	2	0	1
506	64	1	1	1	1	1
506	65	1	1	2	1	1
506	66	1	1	1	1	1
506	67	1	1	2	1	1
506	68	1	1	1	1	1
506	69	1	1	2	1	1
506	70	1	1	1	1	1
506	71	1	1	2	1	1
506	72	1	1	1	1	1
506	73	1	2	2	1	1
506	74	1	2	1	1	1
506	75	1	2	2	1	1
506	76	1	2	1	1	1
506	77	1	2	2	1	1
506	78	1	2	1	1	1
506	79	1	2	2	1	1
506	80	1	2	1	1	1
506	81	1	2	2	1	1
506	82	1	2	1	1	1
506	83	1	2	2	0	1
506	84	1	2	1	1	1
506	85	1	2	2	0	1
506	86	1	2	1	1	1
506	87	1	2	2	1	1
506	88	1	2	1	1	1
506	89	1	2	2	1	1
506	90	1	2	1	1	1
506	91	1	2	2	1	1
506	92	1	2	1	1	1
506	93	1	2	2	1	1
506	94	1	2	1	1	1
506	95	1	2	2	1	1
506	96	1	2	1	1	1
514	1	2	1	2	0	1
514	2	2	1	1	1	1
514	3	2	1	2	0	1
514	4	2	1	1	1	1
514	5	2	1	2	1	1
514	6	2	1	1	1	1
514	7	2	1	2	0	1
514	8	2	1	1	0	1
514	9	2	1	2	0	1
514	10	2	1	1	1	1
514	11	2	1	2	1	1
514	12	2	1	1	0	1
514	13	2	1	2	0	1
514	14	2	1	1	0	1
514	15	2	1	2	0	1
514	16	2	1	1	1	1
514	17	2	1	2	0	1
514	18	2	1	1	1	1
514	19	2	1	2	0	1
514	20	2	1	1	1	1
514	21	2	1	2	1	1
514	22	2	1	1	0	1
514	23	2	1	2	1	1
514	24	2	1	1	1	1
514	25	2	2	2	1	1
514	26	2	2	1	1	1
514	27	2	2	2	1	1
514	28	2	2	1	1	1
514	29	2	2	2	1	1
514	30	2	2	1	1	1
514	31	2	2	2	1	1
514	32	2	2	1	0	1
514	33	2	2	2	1	1
514	34	2	2	1	1	1
514	35	2	2	2	1	1
514	36	2	2	1	1	1
514	37	2	2	2	1	1
514	38	2	2	1	1	1
514	39	2	2	2	0	1
514	40	2	2	1	1	1
514	41	2	2	2	1	1
514	42	2	2	1	1	1
514	43	2	2	2	1	1
514	44	2	2	1	1	1
514	45	2	2	2	0	1
514	46	2	2	1	0	1
514	47	2	2	2	1	1
514	48	2	2	1	0	1
514	49	1	1	2	0	1
514	50	1	1	1	1	1
514	51	1	1	2	1	1
514	52	1	1	1	1	1
514	53	1	1	2	1	1
514	54	1	1	1	1	1
514	55	1	1	2	1	1
514	56	1	1	1	1	1
514	57	1	1	2	0	1
514	58	1	1	1	1	1
514	59	1	1	2	1	1
514	60	1	1	1	0	1
514	61	1	1	2	1	1
514	62	1	1	1	0	1
514	63	1	1	2	1	1
514	64	1	1	1	0	1
514	65	1	1	2	1	1
514	66	1	1	1	1	1
514	67	1	1	2	1	1
514	68	1	1	1	0	1
514	69	1	1	2	0	1
514	70	1	1	1	1	1
514	71	1	1	2	1	1
514	72	1	1	1	1	1
514	73	1	2	2	0	1
514	74	1	2	1	1	1
514	75	1	2	2	1	1
514	76	1	2	1	1	1
514	77	1	2	2	1	1
514	78	1	2	1	1	1
514	79	1	2	2	1	1
514	80	1	2	1	1	1
514	81	1	2	2	1	1
514	82	1	2	1	1	1
514	83	1	2	2	1	1
514	84	1	2	1	1	1
514	85	1	2	2	1	1
514	86	1	2	1	1	1
514	87	1	2	2	0	1
514	88	1	2	1	1	1
514	89	1	2	2	1	1
514	90	1	2	1	1	1
514	91	1	2	2	1	1
514	92	1	2	1	1	1
514	93	1	2	2	0	1
514	94	1	2	1	1	1
514	95	1	2	2	1	1
514	96	1	2	1	1	1
522	1	2	1	2	1	1
522	2	2	1	1	1	1
522	3	2	1	2	1	1
522	4	2	1	1	1	1
522	5	2	1	2	1	1
522	6	2	1	1	1	1
522	7	2	1	2	1	1
522	8	2	1	1	1	1
522	9	2	1	2	1	1
522	10	2	1	1	1	1
522	11	2	1	2	1	1
522	12	2	1	1	1	1
522	13	2	1	2	0	1
522	14	2	1	1	0	1
522	15	2	1	2	1	1
522	16	2	1	1	0	1
522	17	2	1	2	0	1
522	18	2	1	1	1	1
522	19	2	1	2	0	1
522	20	2	1	1	1	1
522	21	2	1	2	1	1
522	22	2	1	1	1	1
522	23	2	1	2	1	1
522	24	2	1	1	0	1
522	25	2	2	2	1	1
522	26	2	2	1	0	1
522	27	2	2	2	1	1
522	28	2	2	1	1	1
522	29	2	2	2	1	1
522	30	2	2	1	0	1
522	31	2	2	2	1	1
522	32	2	2	1	1	1
522	33	2	2	2	0	1
522	34	2	2	1	0	1
522	35	2	2	2	1	1
522	36	2	2	1	1	1
522	37	2	2	2	0	1
522	38	2	2	1	1	1
522	39	2	2	2	1	1
522	40	2	2	1	1	1
522	41	2	2	2	0	1
522	42	2	2	1	1	1
522	43	2	2	2	1	1
522	44	2	2	1	0	1
522	45	2	2	2	0	1
522	46	2	2	1	1	1
522	47	2	2	2	0	1
522	48	2	2	1	1	1
522	49	1	1	2	0	1
522	50	1	1	1	0	1
522	51	1	1	2	0	1
522	52	1	1	1	1	1
522	53	1	1	2	1	1
522	54	1	1	1	1	1
522	55	1	1	2	1	1
522	56	1	1	1	1	1
522	57	1	1	2	1	1
522	58	1	1	1	1	1
522	59	1	1	2	1	1
522	60	1	1	1	1	1
522	61	1	1	2	1	1
522	62	1	1	1	1	1
522	63	1	1	2	1	1
522	64	1	1	1	1	1
522	65	1	1	2	1	1
522	66	1	1	1	1	1
522	67	1	1	2	1	1
522	68	1	1	1	1	1
522	69	1	1	2	1	1
522	70	1	1	1	1	1
522	71	1	1	2	1	1
522	72	1	1	1	1	1
522	73	1	2	2	1	1
522	74	1	2	1	1	1
522	75	1	2	2	1	1
522	76	1	2	1	1	1
522	77	1	2	2	1	1
522	78	1	2	1	1	1
522	79	1	2	2	0	1
522	80	1	2	1	1	1
522	81	1	2	2	1	1
522	82	1	2	1	1	1
522	83	1	2	2	1	1
522	84	1	2	1	1	1
522	85	1	2	2	0	1
522	86	1	2	1	1	1
522	87	1	2	2	0	1
522	88	1	2	1	1	1
522	89	1	2	2	1	1
522	90	1	2	1	1	1
522	91	1	2	2	1	1
522	92	1	2	1	1	1
522	93	1	2	2	1	1
522	94	1	2	1	1	1
522	95	1	2	2	1	1
522	96	1	2	1	1	1
537	1	2	1	1	1	1
537	2	2	1	2	1	1
537	3	2	1	1	1	1
537	4	2	1	2	1	1
537	5	2	1	1	1	1
537	6	2	1	2	1	1
537	7	2	1	1	1	1
537	8	2	1	2	0	1
537	9	2	1	1	1	1
537	10	2	1	2	1	1
537	11	2	1	1	1	1
537	12	2	1	2	1	1
537	13	2	1	1	1	1
537	14	2	1	2	0	1
537	15	2	1	1	1	1
537	16	2	1	2	1	1
537	17	2	1	1	1	1
537	18	2	1	2	1	1
537	19	2	1	1	1	1
537	20	2	1	2	1	1
537	21	2	1	1	1	1
537	22	2	1	2	1	1
537	23	2	1	1	1	1
537	24	2	1	2	1	1
537	25	2	2	1	1	1
537	26	2	2	2	1	1
537	27	2	2	1	1	1
537	28	2	2	2	1	1
537	29	2	2	1	1	1
537	30	2	2	2	1	1
537	31	2	2	1	0	1
537	32	2	2	2	1	1
537	33	2	2	1	1	1
537	34	2	2	2	1	1
537	35	2	2	1	1	1
537	36	2	2	2	1	1
537	37	2	2	1	1	1
537	38	2	2	2	1	1
537	39	2	2	1	1	1
537	40	2	2	2	1	1
537	41	2	2	1	1	1
537	42	2	2	2	1	1
537	43	2	2	1	1	1
537	44	2	2	2	1	1
537	45	2	2	1	1	1
537	46	2	2	2	1	1
537	47	2	2	1	1	1
537	48	2	2	2	0	1
537	49	1	1	1	1	1
537	50	1	1	2	1	1
537	51	1	1	1	1	1
537	52	1	1	2	1	1
537	53	1	1	1	1	1
537	54	1	1	2	1	1
537	55	1	1	1	1	1
537	56	1	1	2	1	1
537	57	1	1	1	1	1
537	58	1	1	2	1	1
537	59	1	1	1	1	1
537	60	1	1	2	0	1
537	61	1	1	1	0	1
537	62	1	1	2	1	1
537	63	1	1	1	1	1
537	64	1	1	2	1	1
537	65	1	1	1	1	1
537	66	1	1	2	1	1
537	67	1	1	1	1	1
537	68	1	1	2	1	1
537	69	1	1	1	1	1
537	70	1	1	2	1	1
537	71	1	1	1	1	1
537	72	1	1	2	1	1
537	73	1	2	1	1	1
537	74	1	2	2	1	1
537	75	1	2	1	0	1
537	76	1	2	2	1	1
537	77	1	2	1	1	1
537	78	1	2	2	1	1
537	79	1	2	1	0	1
537	80	1	2	2	1	1
537	81	1	2	1	1	1
537	82	1	2	2	1	1
537	83	1	2	1	1	1
537	84	1	2	2	1	1
537	85	1	2	1	1	1
537	86	1	2	2	0	1
537	87	1	2	1	1	1
537	88	1	2	2	1	1
537	89	1	2	1	1	1
537	90	1	2	2	1	1
537	91	1	2	1	1	1
537	92	1	2	2	1	1
537	93	1	2	1	1	1
537	94	1	2	2	1	1
537	95	1	2	1	1	1
537	96	1	2	2	1	1
558	1	2	1	2	1	1
558	2	2	1	1	1	1
558	3	2	1	2	1	1
558	4	2	1	1	1	1
558	5	2	1	2	1	1
558	6	2	1	1	1	1
558	7	2	1	2	1	1
558	8	2	1	1	0	1
558	9	2	1	2	1	1
558	10	2	1	1	1	1
558	11	2	1	2	0	1
558	12	2	1	1	0	1
558	13	2	1	2	0	1
558	14	2	1	1	1	1
558	15	2	1	2	1	1
558	16	2	1	1	1	1
558	17	2	1	2	1	1
558	18	2	1	1	0	1
558	19	2	1	2	1	1
558	20	2	1	1	1	1
558	21	2	1	2	0	1
558	22	2	1	1	1	1
558	23	2	1	2	1	1
558	24	2	1	1	1	1
558	25	2	2	2	1	1
558	26	2	2	1	1	1
558	27	2	2	2	1	1
558	28	2	2	1	1	1
558	29	2	2	2	1	1
558	30	2	2	1	1	1
558	31	2	2	2	1	1
558	32	2	2	1	1	1
558	33	2	2	2	1	1
558	34	2	2	1	1	1
558	35	2	2	2	1	1
558	36	2	2	1	1	1
558	37	2	2	2	1	1
558	38	2	2	1	1	1
558	39	2	2	2	1	1
558	40	2	2	1	1	1
558	41	2	2	2	1	1
558	42	2	2	1	1	1
558	43	2	2	2	1	1
558	44	2	2	1	0	1
558	45	2	2	2	1	1
558	46	2	2	1	1	1
558	47	2	2	2	1	1
558	48	2	2	1	1	1
558	49	1	1	2	1	1
558	50	1	1	1	1	1
558	51	1	1	2	1	1
558	52	1	1	1	1	1
558	53	1	1	2	1	1
558	54	1	1	1	1	1
558	55	1	1	2	1	1
558	56	1	1	1	1	1
558	57	1	1	2	1	1
558	58	1	1	1	1	1
558	59	1	1	2	1	1
558	60	1	1	1	1	1
558	61	1	1	2	1	1
558	62	1	1	1	1	1
558	63	1	1	2	1	1
558	64	1	1	1	1	1
558	65	1	1	2	1	1
558	66	1	1	1	1	1
558	67	1	1	2	1	1
558	68	1	1	1	1	1
558	69	1	1	2	1	1
558	70	1	1	1	1	1
558	71	1	1	2	1	1
558	72	1	1	1	1	1
558	73	1	2	2	1	1
558	74	1	2	1	1	1
558	75	1	2	2	1	1
558	76	1	2	1	1	1
558	77	1	2	2	1	1
558	78	1	2	1	1	1
558	79	1	2	2	1	1
558	80	1	2	1	1	1
558	81	1	2	2	1	1
558	82	1	2	1	1	1
558	83	1	2	2	1	1
558	84	1	2	1	1	1
558	85	1	2	2	0	1
558	86	1	2	1	1	1
558	87	1	2	2	0	1
558	88	1	2	1	1	1
558	89	1	2	2	0	1
558	90	1	2	1	1	1
558	91	1	2	2	0	1
558	92	1	2	1	1	1
558	93	1	2	2	0	1
558	94	1	2	1	0	1
558	95	1	2	2	1	1
558	96	1	2	1	1	1
561	1	2	1	1	1	1
561	2	2	1	2	1	1
561	3	2	1	1	1	1
561	4	2	1	2	1	1
561	5	2	1	1	1	1
561	6	2	1	2	1	1
561	7	2	1	1	1	1
561	8	2	1	2	0	1
561	9	2	1	1	1	1
561	10	2	1	2	1	1
561	11	2	1	1	1	1
561	12	2	1	2	1	1
561	13	2	1	1	1	1
561	14	2	1	2	1	1
561	15	2	1	1	1	1
561	16	2	1	2	1	1
561	17	2	1	1	1	1
561	18	2	1	2	0	1
561	19	2	1	1	1	1
561	20	2	1	2	1	1
561	21	2	1	1	1	1
561	22	2	1	2	1	1
561	23	2	1	1	1	1
561	24	2	1	2	1	1
561	25	2	2	1	1	1
561	26	2	2	2	1	1
561	27	2	2	1	1	1
561	28	2	2	2	1	1
561	29	2	2	1	1	1
561	30	2	2	2	1	1
561	31	2	2	1	1	1
561	32	2	2	2	1	1
561	33	2	2	1	1	1
561	34	2	2	2	1	1
561	35	2	2	1	1	1
561	36	2	2	2	1	1
561	37	2	2	1	1	1
561	38	2	2	2	1	1
561	39	2	2	1	1	1
561	40	2	2	2	1	1
561	41	2	2	1	1	1
561	42	2	2	2	1	1
561	43	2	2	1	1	1
561	44	2	2	2	1	1
561	45	2	2	1	1	1
561	46	2	2	2	1	1
561	47	2	2	1	1	1
561	48	2	2	2	0	1
561	49	1	1	1	1	1
561	50	1	1	2	0	1
561	51	1	1	1	1	1
561	52	1	1	2	1	1
561	53	1	1	1	1	1
561	54	1	1	2	1	1
561	55	1	1	1	1	1
561	56	1	1	2	1	1
561	57	1	1	1	0	1
561	58	1	1	2	1	1
561	59	1	1	1	1	1
561	60	1	1	2	1	1
561	61	1	1	1	1	1
561	62	1	1	2	1	1
561	63	1	1	1	0	1
561	64	1	1	2	1	1
561	65	1	1	1	1	1
561	66	1	1	2	1	1
561	67	1	1	1	1	1
561	68	1	1	2	1	1
561	69	1	1	1	1	1
561	70	1	1	2	1	1
561	71	1	1	1	1	1
561	72	1	1	2	1	1
561	73	1	2	1	1	1
561	74	1	2	2	1	1
561	75	1	2	1	1	1
561	76	1	2	2	1	1
561	77	1	2	1	1	1
561	78	1	2	2	1	1
561	79	1	2	1	1	1
561	80	1	2	2	1	1
561	81	1	2	1	1	1
561	82	1	2	2	1	1
561	83	1	2	1	1	1
561	84	1	2	2	1	1
561	85	1	2	1	1	1
561	86	1	2	2	1	1
561	87	1	2	1	1	1
561	88	1	2	2	1	1
561	89	1	2	1	1	1
561	90	1	2	2	1	1
561	91	1	2	1	1	1
561	92	1	2	2	1	1
561	93	1	2	1	1	1
561	94	1	2	2	1	1
561	95	1	2	1	1	1
561	96	1	2	2	1	1
571	1	2	1	1	1	1
571	2	2	1	2	1	1
571	3	2	1	1	1	1
571	4	2	1	2	1	1
571	5	2	1	1	1	1
571	6	2	1	2	1	1
571	7	2	1	1	1	1
571	8	2	1	2	1	1
571	9	2	1	1	1	1
571	10	2	1	2	1	1
571	11	2	1	1	0	1
571	12	2	1	2	1	1
571	13	2	1	1	1	1
571	14	2	1	2	1	1
571	15	2	1	1	1	1
571	16	2	1	2	1	1
571	17	2	1	1	1	1
571	18	2	1	2	1	1
571	19	2	1	1	1	1
571	20	2	1	2	1	1
571	21	2	1	1	1	1
571	22	2	1	2	1	1
571	23	2	1	1	1	1
571	24	2	1	2	1	1
571	25	2	2	1	1	1
571	26	2	2	2	1	1
571	27	2	2	1	1	1
571	28	2	2	2	1	1
571	29	2	2	1	0	1
571	30	2	2	2	1	1
571	31	2	2	1	1	1
571	32	2	2	2	1	1
571	33	2	2	1	1	1
571	34	2	2	2	1	1
571	35	2	2	1	1	1
571	36	2	2	2	1	1
571	37	2	2	1	1	1
571	38	2	2	2	1	1
571	39	2	2	1	1	1
571	40	2	2	2	0	1
571	41	2	2	1	0	1
571	42	2	2	2	0	1
571	43	2	2	1	0	1
571	44	2	2	2	0	1
571	45	2	2	1	1	1
571	46	2	2	2	1	1
571	47	2	2	1	1	1
571	48	2	2	2	0	1
571	49	1	1	1	1	1
571	50	1	1	2	1	1
571	51	1	1	1	0	1
571	52	1	1	2	1	1
571	53	1	1	1	1	1
571	54	1	1	2	1	1
571	55	1	1	1	1	1
571	56	1	1	2	1	1
571	57	1	1	1	0	1
571	58	1	1	2	0	1
571	59	1	1	1	1	1
571	60	1	1	2	1	1
571	61	1	1	1	0	1
571	62	1	1	2	1	1
571	63	1	1	1	1	1
571	64	1	1	2	1	1
571	65	1	1	1	1	1
571	66	1	1	2	1	1
571	67	1	1	1	1	1
571	68	1	1	2	1	1
571	69	1	1	1	1	1
571	70	1	1	2	1	1
571	71	1	1	1	1	1
571	72	1	1	2	1	1
571	73	1	2	1	1	1
571	74	1	2	2	1	1
571	75	1	2	1	0	1
571	76	1	2	2	1	1
571	77	1	2	1	1	1
571	78	1	2	2	1	1
571	79	1	2	1	1	1
571	80	1	2	2	1	1
571	81	1	2	1	1	1
571	82	1	2	2	1	1
571	83	1	2	1	1	1
571	84	1	2	2	1	1
571	85	1	2	1	1	1
571	86	1	2	2	1	1
571	87	1	2	1	1	1
571	88	1	2	2	1	1
571	89	1	2	1	0	1
571	90	1	2	2	1	1
571	91	1	2	1	1	1
571	92	1	2	2	1	1
571	93	1	2	1	1	1
571	94	1	2	2	0	1
571	95	1	2	1	1	1
571	96	1	2	2	1	1
583	1	2	1	1	1	1
583	2	2	1	2	1	1
583	3	2	1	1	1	1
583	4	2	1	2	1	1
583	5	2	1	1	1	1
583	6	2	1	2	1	1
583	7	2	1	1	0	1
583	8	2	1	2	1	1
583	9	2	1	1	1	1
583	10	2	1	2	1	1
583	11	2	1	1	1	1
583	12	2	1	2	1	1
583	13	2	1	1	1	1
583	14	2	1	2	1	1
583	15	2	1	1	1	1
583	16	2	1	2	1	1
583	17	2	1	1	1	1
583	18	2	1	2	1	1
583	19	2	1	1	1	1
583	20	2	1	2	1	1
583	21	2	1	1	1	1
583	22	2	1	2	1	1
583	23	2	1	1	1	1
583	24	2	1	2	1	1
583	25	2	2	1	1	1
583	26	2	2	2	1	1
583	27	2	2	1	1	1
583	28	2	2	2	1	1
583	29	2	2	1	1	1
583	30	2	2	2	1	1
583	31	2	2	1	1	1
583	32	2	2	2	1	1
583	33	2	2	1	1	1
583	34	2	2	2	1	1
583	35	2	2	1	1	1
583	36	2	2	2	1	1
583	37	2	2	1	1	1
583	38	2	2	2	1	1
583	39	2	2	1	1	1
583	40	2	2	2	1	1
583	41	2	2	1	1	1
583	42	2	2	2	1	1
583	43	2	2	1	1	1
583	44	2	2	2	1	1
583	45	2	2	1	1	1
583	46	2	2	2	1	1
583	47	2	2	1	1	1
583	48	2	2	2	1	1
583	49	1	1	1	1	1
583	50	1	1	2	1	1
583	51	1	1	1	1	1
583	52	1	1	2	1	1
583	53	1	1	1	1	1
583	54	1	1	2	1	1
583	55	1	1	1	1	1
583	56	1	1	2	1	1
583	57	1	1	1	1	1
583	58	1	1	2	1	1
583	59	1	1	1	1	1
583	60	1	1	2	1	1
583	61	1	1	1	1	1
583	62	1	1	2	1	1
583	63	1	1	1	1	1
583	64	1	1	2	1	1
583	65	1	1	1	1	1
583	66	1	1	2	1	1
583	67	1	1	1	1	1
583	68	1	1	2	1	1
583	69	1	1	1	1	1
583	70	1	1	2	1	1
583	71	1	1	1	1	1
583	72	1	1	2	1	1
583	73	1	2	1	1	1
583	74	1	2	2	1	1
583	75	1	2	1	1	1
583	76	1	2	2	1	1
583	77	1	2	1	1	1
583	78	1	2	2	1	1
583	79	1	2	1	1	1
583	80	1	2	2	1	1
583	81	1	2	1	1	1
583	82	1	2	2	1	1
583	83	1	2	1	1	1
583	84	1	2	2	1	1
583	85	1	2	1	1	1
583	86	1	2	2	1	1
583	87	1	2	1	1	1
583	88	1	2	2	1	1
583	89	1	2	1	1	1
583	90	1	2	2	1	1
583	91	1	2	1	1	1
583	92	1	2	2	1	1
583	93	1	2	1	1	1
583	94	1	2	2	1	1
583	95	1	2	1	1	1
583	96	1	2	2	1	1
598	1	2	1	2	1	1
598	2	2	1	1	1	1
598	3	2	1	2	1	1
598	4	2	1	1	1	1
598	5	2	1	2	1	1
598	6	2	1	1	1	1
598	7	2	1	2	1	1
598	8	2	1	1	1	1
598	9	2	1	2	1	1
598	10	2	1	1	1	1
598	11	2	1	2	1	1
598	12	2	1	1	1	1
598	13	2	1	2	1	1
598	14	2	1	1	1	1
598	15	2	1	2	1	1
598	16	2	1	1	1	1
598	17	2	1	2	1	1
598	18	2	1	1	1	1
598	19	2	1	2	1	1
598	20	2	1	1	0	1
598	21	2	1	2	1	1
598	22	2	1	1	1	1
598	23	2	1	2	1	1
598	24	2	1	1	1	1
598	25	2	2	2	1	1
598	26	2	2	1	1	1
598	27	2	2	2	1	1
598	28	2	2	1	1	1
598	29	2	2	2	0	1
598	30	2	2	1	0	1
598	31	2	2	2	1	1
598	32	2	2	1	1	1
598	33	2	2	2	1	1
598	34	2	2	1	1	1
598	35	2	2	2	1	1
598	36	2	2	1	1	1
598	37	2	2	2	1	1
598	38	2	2	1	1	1
598	39	2	2	2	1	1
598	40	2	2	1	1	1
598	41	2	2	2	1	1
598	42	2	2	1	1	1
598	43	2	2	2	1	1
598	44	2	2	1	1	1
598	45	2	2	2	1	1
598	46	2	2	1	1	1
598	47	2	2	2	1	1
598	48	2	2	1	1	1
598	49	1	1	2	1	1
598	50	1	1	1	1	1
598	51	1	1	2	0	1
598	52	1	1	1	1	1
598	53	1	1	2	1	1
598	54	1	1	1	1	1
598	55	1	1	2	0	1
598	56	1	1	1	1	1
598	57	1	1	2	1	1
598	58	1	1	1	1	1
598	59	1	1	2	1	1
598	60	1	1	1	1	1
598	61	1	1	2	1	1
598	62	1	1	1	1	1
598	63	1	1	2	1	1
598	64	1	1	1	1	1
598	65	1	1	2	1	1
598	66	1	1	1	1	1
598	67	1	1	2	1	1
598	68	1	1	1	1	1
598	69	1	1	2	1	1
598	70	1	1	1	1	1
598	71	1	1	2	1	1
598	72	1	1	1	1	1
598	73	1	2	2	1	1
598	74	1	2	1	1	1
598	75	1	2	2	0	1
598	76	1	2	1	1	1
598	77	1	2	2	1	1
598	78	1	2	1	1	1
598	79	1	2	2	1	1
598	80	1	2	1	1	1
598	81	1	2	2	1	1
598	82	1	2	1	1	1
598	83	1	2	2	1	1
598	84	1	2	1	1	1
598	85	1	2	2	1	1
598	86	1	2	1	1	1
598	87	1	2	2	0	1
598	88	1	2	1	1	1
598	89	1	2	2	0	1
598	90	1	2	1	1	1
598	91	1	2	2	1	1
598	92	1	2	1	1	1
598	93	1	2	2	1	1
598	94	1	2	1	1	1
598	95	1	2	2	1	1
598	96	1	2	1	1	1
607	1	2	1	1	1	1
607	2	2	1	2	1	1
607	3	2	1	1	1	1
607	4	2	1	2	1	1
607	5	2	1	1	1	1
607	6	2	1	2	1	1
607	7	2	1	1	1	1
607	8	2	1	2	1	1
607	9	2	1	1	1	1
607	10	2	1	2	1	1
607	11	2	1	1	1	1
607	12	2	1	2	0	1
607	13	2	1	1	1	1
607	14	2	1	2	1	1
607	15	2	1	1	1	1
607	16	2	1	2	1	1
607	17	2	1	1	1	1
607	18	2	1	2	1	1
607	19	2	1	1	1	1
607	20	2	1	2	1	1
607	21	2	1	1	1	1
607	22	2	1	2	1	1
607	23	2	1	1	1	1
607	24	2	1	2	1	1
607	25	2	2	1	0	1
607	26	2	2	2	0	1
607	27	2	2	1	1	1
607	28	2	2	2	0	1
607	29	2	2	1	1	1
607	30	2	2	2	1	1
607	31	2	2	1	1	1
607	32	2	2	2	1	1
607	33	2	2	1	1	1
607	34	2	2	2	1	1
607	35	2	2	1	1	1
607	36	2	2	2	1	1
607	37	2	2	1	1	1
607	38	2	2	2	1	1
607	39	2	2	1	0	1
607	40	2	2	2	1	1
607	41	2	2	1	0	1
607	42	2	2	2	1	1
607	43	2	2	1	1	1
607	44	2	2	2	1	1
607	45	2	2	1	0	1
607	46	2	2	2	1	1
607	47	2	2	1	0	1
607	48	2	2	2	1	1
607	49	1	1	1	1	1
607	50	1	1	2	1	1
607	51	1	1	1	0	1
607	52	1	1	2	0	1
607	53	1	1	1	1	1
607	54	1	1	2	1	1
607	55	1	1	1	1	1
607	56	1	1	2	0	1
607	57	1	1	1	1	1
607	58	1	1	2	1	1
607	59	1	1	1	0	1
607	60	1	1	2	1	1
607	61	1	1	1	1	1
607	62	1	1	2	1	1
607	63	1	1	1	1	1
607	64	1	1	2	0	1
607	65	1	1	1	0	1
607	66	1	1	2	1	1
607	67	1	1	1	1	1
607	68	1	1	2	1	1
607	69	1	1	1	1	1
607	70	1	1	2	1	1
607	71	1	1	1	1	1
607	72	1	1	2	1	1
607	73	1	2	1	1	1
607	74	1	2	2	1	1
607	75	1	2	1	1	1
607	76	1	2	2	1	1
607	77	1	2	1	1	1
607	78	1	2	2	1	1
607	79	1	2	1	0	1
607	80	1	2	2	1	1
607	81	1	2	1	1	1
607	82	1	2	2	1	1
607	83	1	2	1	1	1
607	84	1	2	2	1	1
607	85	1	2	1	1	1
607	86	1	2	2	1	1
607	87	1	2	1	0	1
607	88	1	2	2	1	1
607	89	1	2	1	1	1
607	90	1	2	2	1	1
607	91	1	2	1	0	1
607	92	1	2	2	1	1
607	93	1	2	1	1	1
607	94	1	2	2	1	1
607	95	1	2	1	1	1
607	96	1	2	2	1	1
615	1	2	1	1	1	1
615	2	2	1	2	1	1
615	3	2	1	1	1	1
615	4	2	1	2	1	1
615	5	2	1	1	1	1
615	6	2	1	2	1	1
615	7	2	1	1	1	1
615	8	2	1	2	1	1
615	9	2	1	1	1	1
615	10	2	1	2	1	1
615	11	2	1	1	1	1
615	12	2	1	2	1	1
615	13	2	1	1	0	1
615	14	2	1	2	0	1
615	15	2	1	1	1	1
615	16	2	1	2	1	1
615	17	2	1	1	1	1
615	18	2	1	2	1	1
615	19	2	1	1	1	1
615	20	2	1	2	1	1
615	21	2	1	1	0	1
615	22	2	1	2	1	1
615	23	2	1	1	1	1
615	24	2	1	2	1	1
615	25	2	2	1	1	1
615	26	2	2	2	1	1
615	27	2	2	1	1	1
615	28	2	2	2	1	1
615	29	2	2	1	1	1
615	30	2	2	2	1	1
615	31	2	2	1	1	1
615	32	2	2	2	1	1
615	33	2	2	1	1	1
615	34	2	2	2	0	1
615	35	2	2	1	1	1
615	36	2	2	2	1	1
615	37	2	2	1	1	1
615	38	2	2	2	1	1
615	39	2	2	1	1	1
615	40	2	2	2	1	1
615	41	2	2	1	1	1
615	42	2	2	2	1	1
615	43	2	2	1	1	1
615	44	2	2	2	1	1
615	45	2	2	1	1	1
615	46	2	2	2	1	1
615	47	2	2	1	1	1
615	48	2	2	2	1	1
615	49	1	1	1	1	1
615	50	1	1	2	1	1
615	51	1	1	1	1	1
615	52	1	1	2	1	1
615	53	1	1	1	1	1
615	54	1	1	2	1	1
615	55	1	1	1	1	1
615	56	1	1	2	1	1
615	57	1	1	1	1	1
615	58	1	1	2	1	1
615	59	1	1	1	1	1
615	60	1	1	2	1	1
615	61	1	1	1	1	1
615	62	1	1	2	1	1
615	63	1	1	1	1	1
615	64	1	1	2	1	1
615	65	1	1	1	1	1
615	66	1	1	2	1	1
615	67	1	1	1	1	1
615	68	1	1	2	1	1
615	69	1	1	1	1	1
615	70	1	1	2	1	1
615	71	1	1	1	1	1
615	72	1	1	2	1	1
615	73	1	2	1	0	1
615	74	1	2	2	1	1
615	75	1	2	1	0	1
615	76	1	2	2	1	1
615	77	1	2	1	0	1
615	78	1	2	2	1	1
615	79	1	2	1	1	1
615	80	1	2	2	1	1
615	81	1	2	1	1	1
615	82	1	2	2	1	1
615	83	1	2	1	1	1
615	84	1	2	2	1	1
615	85	1	2	1	1	1
615	86	1	2	2	0	1
615	87	1	2	1	1	1
615	88	1	2	2	1	1
615	89	1	2	1	1	1
615	90	1	2	2	1	1
615	91	1	2	1	1	1
615	92	1	2	2	1	1
615	93	1	2	1	1	1
615	94	1	2	2	0	1
615	95	1	2	1	1	1
615	96	1	2	2	1	1
623	1	2	1	1	1	1
623	2	2	1	2	1	1
623	3	2	1	1	1	1
623	4	2	1	2	0	1
623	5	2	1	1	1	1
623	6	2	1	2	1	1
623	7	2	1	1	1	1
623	8	2	1	2	1	1
623	9	2	1	1	1	1
623	10	2	1	2	1	1
623	11	2	1	1	0	1
623	12	2	1	2	1	1
623	13	2	1	1	1	1
623	14	2	1	2	1	1
623	15	2	1	1	1	1
623	16	2	1	2	1	1
623	17	2	1	1	1	1
623	18	2	1	2	1	1
623	19	2	1	1	1	1
623	20	2	1	2	1	1
623	21	2	1	1	0	1
623	22	2	1	2	1	1
623	23	2	1	1	1	1
623	24	2	1	2	1	1
623	25	2	2	1	1	1
623	26	2	2	2	1	1
623	27	2	2	1	1	1
623	28	2	2	2	1	1
623	29	2	2	1	1	1
623	30	2	2	2	1	1
623	31	2	2	1	1	1
623	32	2	2	2	1	1
623	33	2	2	1	1	1
623	34	2	2	2	1	1
623	35	2	2	1	1	1
623	36	2	2	2	0	1
623	37	2	2	1	1	1
623	38	2	2	2	1	1
623	39	2	2	1	1	1
623	40	2	2	2	1	1
623	41	2	2	1	1	1
623	42	2	2	2	1	1
623	43	2	2	1	1	1
623	44	2	2	2	1	1
623	45	2	2	1	1	1
623	46	2	2	2	1	1
623	47	2	2	1	1	1
623	48	2	2	2	1	1
623	49	1	1	1	1	1
623	50	1	1	2	1	1
623	51	1	1	1	1	1
623	52	1	1	2	1	1
623	53	1	1	1	0	1
623	54	1	1	2	1	1
623	55	1	1	1	1	1
623	56	1	1	2	1	1
623	57	1	1	1	1	1
623	58	1	1	2	1	1
623	59	1	1	1	1	1
623	60	1	1	2	1	1
623	61	1	1	1	1	1
623	62	1	1	2	1	1
623	63	1	1	1	1	1
623	64	1	1	2	1	1
623	65	1	1	1	1	1
623	66	1	1	2	1	1
623	67	1	1	1	1	1
623	68	1	1	2	1	1
623	69	1	1	1	1	1
623	70	1	1	2	1	1
623	71	1	1	1	1	1
623	72	1	1	2	1	1
623	73	1	2	1	1	1
623	74	1	2	2	1	1
623	75	1	2	1	1	1
623	76	1	2	2	1	1
623	77	1	2	1	1	1
623	78	1	2	2	1	1
623	79	1	2	1	1	1
623	80	1	2	2	1	1
623	81	1	2	1	1	1
623	82	1	2	2	1	1
623	83	1	2	1	1	1
623	84	1	2	2	1	1
623	85	1	2	1	1	1
623	86	1	2	2	1	1
623	87	1	2	1	1	1
623	88	1	2	2	1	1
623	89	1	2	1	1	1
623	90	1	2	2	1	1
623	91	1	2	1	1	1
623	92	1	2	2	1	1
623	93	1	2	1	1	1
623	94	1	2	2	1	1
623	95	1	2	1	1	1
623	96	1	2	2	0	1
632	1	2	1	2	1	1
632	2	2	1	1	1	1
632	3	2	1	2	1	1
632	4	2	1	1	1	1
632	5	2	1	2	1	1
632	6	2	1	1	1	1
632	7	2	1	2	1	1
632	8	2	1	1	0	1
632	9	2	1	2	1	1
632	10	2	1	1	1	1
632	11	2	1	2	1	1
632	12	2	1	1	0	1
632	13	2	1	2	1	1
632	14	2	1	1	1	1
632	15	2	1	2	1	1
632	16	2	1	1	1	1
632	17	2	1	2	1	1
632	18	2	1	1	1	1
632	19	2	1	2	1	1
632	20	2	1	1	1	1
632	21	2	1	2	1	1
632	22	2	1	1	1	1
632	23	2	1	2	1	1
632	24	2	1	1	1	1
632	25	2	2	2	1	1
632	26	2	2	1	1	1
632	27	2	2	2	1	1
632	28	2	2	1	1	1
632	29	2	2	2	1	1
632	30	2	2	1	1	1
632	31	2	2	2	1	1
632	32	2	2	1	1	1
632	33	2	2	2	1	1
632	34	2	2	1	1	1
632	35	2	2	2	1	1
632	36	2	2	1	1	1
632	37	2	2	2	1	1
632	38	2	2	1	1	1
632	39	2	2	2	1	1
632	40	2	2	1	1	1
632	41	2	2	2	1	1
632	42	2	2	1	1	1
632	43	2	2	2	1	1
632	44	2	2	1	0	1
632	45	2	2	2	0	1
632	46	2	2	1	1	1
632	47	2	2	2	1	1
632	48	2	2	1	1	1
632	49	1	1	2	1	1
632	50	1	1	1	1	1
632	51	1	1	2	1	1
632	52	1	1	1	1	1
632	53	1	1	2	1	1
632	54	1	1	1	1	1
632	55	1	1	2	1	1
632	56	1	1	1	1	1
632	57	1	1	2	1	1
632	58	1	1	1	1	1
632	59	1	1	2	1	1
632	60	1	1	1	1	1
632	61	1	1	2	1	1
632	62	1	1	1	1	1
632	63	1	1	2	1	1
632	64	1	1	1	1	1
632	65	1	1	2	1	1
632	66	1	1	1	1	1
632	67	1	1	2	1	1
632	68	1	1	1	1	1
632	69	1	1	2	1	1
632	70	1	1	1	0	1
632	71	1	1	2	1	1
632	72	1	1	1	1	1
632	73	1	2	2	1	1
632	74	1	2	1	1	1
632	75	1	2	2	0	1
632	76	1	2	1	1	1
632	77	1	2	2	1	1
632	78	1	2	1	1	1
632	79	1	2	2	1	1
632	80	1	2	1	1	1
632	81	1	2	2	1	1
632	82	1	2	1	0	1
632	83	1	2	2	1	1
632	84	1	2	1	1	1
632	85	1	2	2	1	1
632	86	1	2	1	1	1
632	87	1	2	2	1	1
632	88	1	2	1	1	1
632	89	1	2	2	1	1
632	90	1	2	1	1	1
632	91	1	2	2	1	1
632	92	1	2	1	1	1
632	93	1	2	2	1	1
632	94	1	2	1	1	1
632	95	1	2	2	1	1
632	96	1	2	1	1	1
641	1	2	1	1	1	1
641	2	2	1	2	1	1
641	3	2	1	1	1	1
641	4	2	1	2	1	1
641	5	2	1	1	1	1
641	6	2	1	2	1	1
641	7	2	1	1	1	1
641	8	2	1	2	1	1
641	9	2	1	1	1	1
641	10	2	1	2	1	1
641	11	2	1	1	1	1
641	12	2	1	2	0	1
641	13	2	1	1	1	1
641	14	2	1	2	0	1
641	15	2	1	1	1	1
641	16	2	1	2	1	1
641	17	2	1	1	1	1
641	18	2	1	2	1	1
641	19	2	1	1	1	1
641	20	2	1	2	1	1
641	21	2	1	1	1	1
641	22	2	1	2	1	1
641	23	2	1	1	1	1
641	24	2	1	2	1	1
641	25	2	2	1	1	1
641	26	2	2	2	1	1
641	27	2	2	1	1	1
641	28	2	2	2	1	1
641	29	2	2	1	1	1
641	30	2	2	2	1	1
641	31	2	2	1	1	1
641	32	2	2	2	1	1
641	33	2	2	1	1	1
641	34	2	2	2	1	1
641	35	2	2	1	1	1
641	36	2	2	2	1	1
641	37	2	2	1	1	1
641	38	2	2	2	0	1
641	39	2	2	1	1	1
641	40	2	2	2	1	1
641	41	2	2	1	1	1
641	42	2	2	2	1	1
641	43	2	2	1	1	1
641	44	2	2	2	1	1
641	45	2	2	1	1	1
641	46	2	2	2	1	1
641	47	2	2	1	1	1
641	48	2	2	2	1	1
641	49	1	1	1	1	1
641	50	1	1	2	0	1
641	51	1	1	1	1	1
641	52	1	1	2	1	1
641	53	1	1	1	1	1
641	54	1	1	2	1	1
641	55	1	1	1	1	1
641	56	1	1	2	1	1
641	57	1	1	1	1	1
641	58	1	1	2	1	1
641	59	1	1	1	1	1
641	60	1	1	2	1	1
641	61	1	1	1	1	1
641	62	1	1	2	1	1
641	63	1	1	1	1	1
641	64	1	1	2	1	1
641	65	1	1	1	1	1
641	66	1	1	2	1	1
641	67	1	1	1	1	1
641	68	1	1	2	1	1
641	69	1	1	1	1	1
641	70	1	1	2	1	1
641	71	1	1	1	1	1
641	72	1	1	2	1	1
641	73	1	2	1	1	1
641	74	1	2	2	1	1
641	75	1	2	1	0	1
641	76	1	2	2	1	1
641	77	1	2	1	1	1
641	78	1	2	2	1	1
641	79	1	2	1	1	1
641	80	1	2	2	1	1
641	81	1	2	1	1	1
641	82	1	2	2	1	1
641	83	1	2	1	1	1
641	84	1	2	2	1	1
641	85	1	2	1	1	1
641	86	1	2	2	0	1
641	87	1	2	1	1	1
641	88	1	2	2	1	1
641	89	1	2	1	1	1
641	90	1	2	2	1	1
641	91	1	2	1	1	1
641	92	1	2	2	1	1
641	93	1	2	1	1	1
641	94	1	2	2	1	1
641	95	1	2	1	1	1
641	96	1	2	2	1	1
